# Supplementary material for: 3-Hy­droxy-2-(4-meth­oxy­phen­yl)-4H-chromen-4-one
Source: Acta Crystallogr Sect E Struct Rep Online. 2011 Jan 22;67(Pt 2):o440. doi: 10.1107/S160053681100167X (PMC3051573; doi:10.1107/S160053681100167X)
Supplement: Supplementary file 1 [file e-67-0o440-sup1.cif]

##############################################################################
###                                                                        ###
###        Electronic paper (Acta Crystallographica Section E)             ###
###                                                                        ###
##############################################################################
#                                                                            #
# This CIF contains the data in a paper accepted for publication in Acta     #
# Crystallographica Section E. It conforms to the requirements of Notes      #
# for Authors for Section E, and has been peer reviewed under the auspices   #
# of the IUCr Commission on Journals.                                        #
#                                                                            #
# Full details of the Crystallographic Information File format               #
# are given in the paper "The Crystallographic Information File (CIF):       #
# a New Standard Archive File for Crystallography" by S. R. Hall, F. H.      #
# Allen and I. D. Brown [Acta Cryst. (1991), A47, 655-685].                  #
#                                                                            #
# The current version of the core CIF dictionary is obtainable from          #
# ftp://ftp.iucr.org/pub/cif_core.dic. The current version number is 2.4.    #
#                                                                            #
# Software is freely available for graphical display of the structure(s) in  #
# this CIF.  For information consult the CIF home page http://www.iucr.org/  #
# cif/home.html                                                              #
#                                                                            #
# This file may be used for bona fide research purposes within the           #
# scientific community so long as proper attribution is given to the journal # 
# article from which it was obtained.                                        #
#                                                                            #
##############################################################################
                                             
data_global
_audit_creation_method     SHELXL-97
_journal_data_validation_number     ?
_journal_date_recd_electronic     2011-01-05
_journal_date_accepted     2011-01-11
_journal_name_full     'Acta Crystallographica, Section E'
_journal_year     2011
_journal_volume     67
_journal_issue      2
_journal_page_first     o440
_journal_page_last     o440
_journal_paper_category     QO
_journal_coeditor_code     OM2398
_publ_contact_author_name     'Professor Jerzy B\/la\.zejowski'
_publ_contact_author_address
;
University of Gda\'nsk
Faculty of Chemistry
J. Sobieskiego 18
80-952 Gda\'nsk
Poland
;
_publ_contact_author_email     'bla@chem.univ.gda.pl'
_publ_contact_author_fax     '+48 58 523 53 57'
_publ_contact_author_phone     '+48 58 523 53 31'
_publ_section_title
;
3-Hydroxy-2-(4-methoxyphenyl)-4<i>H</i>-chromen-4-one
;
loop_
    _publ_author_name
    _publ_author_footnote
    _publ_author_address
    'Wera, Micha\/l' ?
;
Faculty of Chemistry,
University of Gda\'nsk,
J. Sobieskiego 18,
80-952 Gda\'nsk
Poland
;
    'Serdiuk, Ilia E.' ?
;
Institute of Chemistry
V.N. Karazin National University
Svobody 4
61077 Kharkiv
Ukraine
;
    'Roshal, Alexander D.' ?
;
Institute of Chemistry
V.N. Karazin National University
Svobody 4
61077 Kharkiv
Ukraine
;
    'B\/la\.zejowski, Jerzy' ?
;
Faculty of Chemistry,
University of Gda\'nsk,
J. Sobieskiego 18,
80-952 Gda\'nsk
Poland
;
data_I
_audit_creation_method     SHELXL-97
_chemical_name_systematic
;
3-Hydroxy-2-(4-methoxyphenyl)-4<i>H</i>-chromen-4-one
;
_chemical_name_common
;
4'-methoxyflavonol
;
_chemical_formula_moiety     'C16 H12 O4'
_chemical_formula_sum     'C16 H12 O4'
_chemical_formula_iupac     'C16 H12 O4'
_chemical_formula_weight     268.26
_chemical_melting_point     ?
_symmetry_cell_setting     monoclinic
_symmetry_space_group_name_H-M     ' P 21/c'
_symmetry_space_group_name_Hall     '-P 2ybc'
loop_
    _symmetry_equiv_pos_as_xyz
    'x, y, z'
    '-x, y+1/2, -z+1/2'
    '-x, -y, -z'
    'x, -y-1/2, z-1/2'
_cell_length_a     11.2400(5)
_cell_length_b     4.9860(2)
_cell_length_c     21.9907(9)
_cell_angle_alpha     90.00
_cell_angle_beta     95.116(4)
_cell_angle_gamma     90.00
_cell_volume     1227.51(9)
_cell_formula_units_Z     4
_cell_measurement_reflns_used     2209
_cell_measurement_theta_min     3.95
_cell_measurement_theta_max     68.25
_cell_measurement_temperature     295(2)
_exptl_crystal_description     needle
_exptl_crystal_colour     colorless
_exptl_crystal_size_max     0.4
_exptl_crystal_size_mid     0.05
_exptl_crystal_size_min     0.05
_exptl_crystal_density_diffrn     1.452
_exptl_crystal_density_meas     ?
_exptl_crystal_density_method     'not measured'
_exptl_crystal_F_000     560
_exptl_absorpt_coefficient_mu     0.868
_exptl_absorpt_correction_type     multi-scan
_exptl_absorpt_process_details
;
(CrysAlis RED; Oxford Diffraction, 2008)
;
_exptl_absorpt_correction_T_min     0.7229
_exptl_absorpt_correction_T_max     0.8882
_exptl_special_details
;
;
_diffrn_ambient_temperature     295(2)
_diffrn_radiation_type     CuK\a
_diffrn_radiation_wavelength     1.54184
_diffrn_radiation_source     'Ultra (Cu) X-ray Source'
_diffrn_radiation_monochromator     mirror
_diffrn_measurement_device_type     'Oxford Diffraction Gemini R Ultra Ruby CCD'
_diffrn_measurement_method     \w
_diffrn_detector_area_resol_mean     10.4002
_diffrn_reflns_number     7763
_diffrn_reflns_av_R_equivalents     0.0309
_diffrn_reflns_av_sigmaI/netI     0.0252
_diffrn_reflns_theta_min     3.95
_diffrn_reflns_theta_max     68.25
_diffrn_reflns_theta_full     68.25
_diffrn_measured_fraction_theta_max     0.990
_diffrn_measured_fraction_theta_full     0.990
_diffrn_reflns_limit_h_min     -13
_diffrn_reflns_limit_h_max     13
_diffrn_reflns_limit_k_min     -5
_diffrn_reflns_limit_k_max     5
_diffrn_reflns_limit_l_min     -25
_diffrn_reflns_limit_l_max     26
_diffrn_standards_number     ?
_diffrn_standards_interval_count     ?
_diffrn_standards_interval_time     ?
_diffrn_standards_decay_%     ?
_refine_special_details
;
Refinement of <i>F</i>^2^ against ALL reflections. The weighted <i>R</i>-factor
<i>wR</i> and goodness of fit <i>S</i> are based on <i>F</i>^2^, conventional
<i>R</i>-factors <i>R</i> are based on <i>F</i>, with <i>F</i> set to zero for
negative <i>F</i>^2^. The threshold expression of <i>F</i>^2^ >
\s(<i>F</i>^2^) is used only for calculating <i>R</i>-factors(gt) <i>etc</i>.
and is not relevant to the choice of reflections for refinement.
<i>R</i>-factors based on <i>F</i>^2^ are statistically about twice as large
as those based on <i>F</i>, and <i>R</i>- factors based on ALL data will be
even larger.
;
_reflns_number_total     2209
_reflns_number_gt     1691
_reflns_threshold_expression     I>2sigma(I)
_refine_ls_structure_factor_coef     Fsqd
_refine_ls_matrix_type     full
_refine_ls_R_factor_all     0.0534
_refine_ls_R_factor_gt     0.0395
_refine_ls_wR_factor_gt     0.0986
_refine_ls_wR_factor_ref     0.1115
_refine_ls_goodness_of_fit_ref     1.037
_refine_ls_restrained_S_all     1.037
_refine_ls_number_reflns     2209
_refine_ls_number_parameters     185
_refine_ls_number_restraints     0
_refine_ls_hydrogen_treatment     mixed
_refine_ls_weighting_scheme     calc
_refine_ls_weighting_details
         'calc w=1/[\s^2^(Fo^2^)+(0.0560P)^2^+0.2165P] where P=(Fo^2^+2Fc^2^)/3'
_atom_sites_solution_hydrogens     geom
_atom_sites_solution_primary     direct
_atom_sites_solution_secondary     difmap
_refine_ls_shift/su_max     0.000
_refine_ls_shift/su_mean     0.000
_refine_diff_density_max     0.138
_refine_diff_density_min     -0.186
_refine_ls_extinction_method     none
_refine_ls_extinction_coef     ?
loop_
    _atom_type_symbol
    _atom_type_description
    _atom_type_scat_dispersion_real
    _atom_type_scat_dispersion_imag
    _atom_type_scat_source
    'C' 'C' 0.0181 0.0091
                         'International Tables Vol C Tables 4.2.6.8 and 6.1.1.4'
    'H' 'H' 0.0000 0.0000
                         'International Tables Vol C Tables 4.2.6.8 and 6.1.1.4'
    'O' 'O' 0.0492 0.0322
                         'International Tables Vol C Tables 4.2.6.8 and 6.1.1.4'
_computing_data_collection     '<i>CrysAlis CCD</i> (Oxford Diffraction, 2008)'
_computing_cell_refinement     '<i>CrysAlis RED</i> (Oxford Diffraction, 2008)'
_computing_data_reduction     '<i>CrysAlis RED</i> (Oxford Diffraction, 2008)'
_computing_structure_solution     '<i>SHELXS97</i> (Sheldrick, 2008)'
_computing_structure_refinement     '<i>SHELXL97</i> (Sheldrick, 2008)'
_computing_molecular_graphics     '<i>ORTEP-3</i> (Farrugia, 1997)'
_computing_publication_material
              '<i>SHELXL97</i> (Sheldrick, 2008) and <i>PLATON</i> (Spek, 2009)'
loop_
    _atom_site_type_symbol
    _atom_site_label
    _atom_site_fract_x
    _atom_site_fract_y
    _atom_site_fract_z
    _atom_site_U_iso_or_equiv
    _atom_site_adp_type
    _atom_site_calc_flag
    _atom_site_refinement_flags
    _atom_site_occupancy
    _atom_site_disorder_assembly
    _atom_site_disorder_group
    O O1 0.31792(10) 0.8649(2) 0.40435(5) 0.0418(3) Uani d . 1 . .
    C C2 0.22283(14) 0.6906(3) 0.40261(7) 0.0360(4) Uani d . 1 . .
    C C3 0.14034(15) 0.6880(3) 0.35333(7) 0.0382(4) Uani d . 1 . .
    C C4 0.15007(15) 0.8610(3) 0.30130(7) 0.0387(4) Uani d . 1 . .
    C C5 0.27235(18) 1.2220(4) 0.25831(8) 0.0481(5) Uani d . 1 . .
    H H5 0.2193 1.2302 0.2234 0.058 Uiso calc R 1 . .
    C C6 0.37020(19) 1.3850(4) 0.26374(9) 0.0526(5) Uani d . 1 . .
    H H6 0.3833 1.5046 0.2326 0.063 Uiso calc R 1 . .
    C C7 0.45087(18) 1.3732(4) 0.31592(9) 0.0510(5) Uani d . 1 . .
    H H7 0.5176 1.4843 0.3191 0.061 Uiso calc R 1 . .
    C C8 0.43220(16) 1.1982(4) 0.36261(8) 0.0459(4) Uani d . 1 . .
    H H8 0.4857 1.1900 0.3973 0.055 Uiso calc R 1 . .
    C C9 0.25145(15) 1.0416(3) 0.30532(7) 0.0385(4) Uani d . 1 . .
    C C10 0.33197(15) 1.0345(3) 0.35681(7) 0.0391(4) Uani d . 1 . .
    O O11 0.04691(11) 0.5154(3) 0.35012(5) 0.0495(3) Uani d . 1 . .
    H H11 0.012(2) 0.521(5) 0.3111(11) 0.074 Uiso d . 1 . .
    O O12 0.07565(12) 0.8432(3) 0.25643(5) 0.0523(4) Uani d . 1 . .
    C C13 0.22946(15) 0.5200(3) 0.45717(7) 0.0366(4) Uani d . 1 . .
    C C14 0.33350(16) 0.5131(4) 0.49652(8) 0.0458(4) Uani d . 1 . .
    H H14 0.3973 0.6231 0.4888 0.055 Uiso calc R 1 . .
    C C15 0.34395(16) 0.3468(4) 0.54671(8) 0.0485(5) Uani d . 1 . .
    H H15 0.4151 0.3426 0.5718 0.058 Uiso calc R 1 . .
    C C16 0.24935(16) 0.1858(4) 0.56016(7) 0.0411(4) Uani d . 1 . .
    C C17 0.14504(16) 0.1926(4) 0.52235(8) 0.0494(5) Uani d . 1 . .
    H H17 0.0806 0.0867 0.5311 0.059 Uiso calc R 1 . .
    C C18 0.13582(16) 0.3565(4) 0.47141(8) 0.0479(5) Uani d . 1 . .
    H H18 0.0651 0.3573 0.4460 0.057 Uiso calc R 1 . .
    O O19 0.26808(12) 0.0309(3) 0.61117(5) 0.0532(4) Uani d . 1 . .
    C C20 0.17391(19) -0.1423(4) 0.62537(9) 0.0568(5) Uani d . 1 . .
    H H20A 0.1990 -0.2448 0.6612 0.085 Uiso calc R 1 . .
    H H20B 0.1541 -0.2616 0.5917 0.085 Uiso calc R 1 . .
    H H20C 0.1051 -0.0374 0.6328 0.085 Uiso calc R 1 . .
loop_
    _atom_site_aniso_label
    _atom_site_aniso_U_11
    _atom_site_aniso_U_22
    _atom_site_aniso_U_33
    _atom_site_aniso_U_12
    _atom_site_aniso_U_13
    _atom_site_aniso_U_23
    O1 0.0424(6) 0.0461(7) 0.0357(6) -0.0079(5) -0.0038(5) 0.0054(5)
    C2 0.0354(8) 0.0395(9) 0.0327(8) -0.0025(7) 0.0005(6) -0.0004(7)
    C3 0.0389(9) 0.0418(9) 0.0333(8) -0.0001(7) -0.0004(7) -0.0013(7)
    C4 0.0432(9) 0.0391(9) 0.0332(8) 0.0070(7) -0.0005(7) -0.0010(7)
    C5 0.0617(12) 0.0450(10) 0.0375(9) 0.0048(9) 0.0042(8) 0.0035(7)
    C6 0.0662(12) 0.0469(11) 0.0465(10) 0.0011(9) 0.0142(9) 0.0090(8)
    C7 0.0536(11) 0.0467(10) 0.0542(11) -0.0053(9) 0.0139(9) 0.0017(8)
    C8 0.0460(10) 0.0448(10) 0.0467(10) -0.0030(8) 0.0037(8) 0.0009(8)
    C9 0.0449(9) 0.0361(9) 0.0347(8) 0.0063(7) 0.0046(7) -0.0004(7)
    C10 0.0456(9) 0.0370(9) 0.0352(8) 0.0015(7) 0.0059(7) 0.0020(7)
    O11 0.0479(7) 0.0638(8) 0.0342(6) -0.0158(6) -0.0108(5) 0.0056(6)
    O12 0.0593(8) 0.0566(8) 0.0376(7) 0.0003(6) -0.0140(6) 0.0054(6)
    C13 0.0378(8) 0.0407(9) 0.0307(8) -0.0016(7) 0.0001(6) -0.0009(7)
    C14 0.0400(9) 0.0572(11) 0.0391(9) -0.0129(8) -0.0032(7) 0.0069(8)
    C15 0.0401(9) 0.0629(12) 0.0401(9) -0.0094(9) -0.0101(7) 0.0102(8)
    C16 0.0475(10) 0.0455(9) 0.0296(8) -0.0040(8) -0.0013(7) 0.0019(7)
    C17 0.0444(10) 0.0587(11) 0.0438(10) -0.0160(9) -0.0037(8) 0.0076(8)
    C18 0.0387(9) 0.0626(12) 0.0401(9) -0.0094(9) -0.0093(7) 0.0091(8)
    O19 0.0547(8) 0.0630(8) 0.0397(7) -0.0141(6) -0.0076(6) 0.0156(6)
    C20 0.0661(13) 0.0593(12) 0.0447(10) -0.0167(10) 0.0025(9) 0.0116(9)
_geom_special_details
;
All e.s.d.'s (except the e.s.d. in the dihedral angle between two l.s. planes)
are estimated using the full covariance matrix. The cell e.s.d.'s are taken
into account individually in the estimation of e.s.d.'s in distances, angles
and torsion angles; correlations between e.s.d.'s in cell parameters are only
used when they are defined by crystal symmetry. An approximate (isotropic)
treatment of cell e.s.d.'s is used for estimating e.s.d.'s involving l.s.
planes.
;
loop_
    _geom_bond_atom_site_label_1
    _geom_bond_atom_site_label_2
    _geom_bond_site_symmetry_2
    _geom_bond_distance
    _geom_bond_publ_flag
    O1 C10 . 1.3645(19) ?
    O1 C2 . 1.3755(19) ?
    C2 C3 . 1.362(2) ?
    C2 C13 . 1.467(2) ?
    C3 O11 . 1.355(2) ?
    C3 C4 . 1.445(2) ?
    C4 O12 . 1.238(2) ?
    C4 C9 . 1.449(2) ?
    C5 C6 . 1.364(3) ?
    C5 C9 . 1.406(2) ?
    C5 H5 . 0.9300 ?
    C6 C7 . 1.399(3) ?
    C6 H6 . 0.9300 ?
    C7 C8 . 1.378(3) ?
    C7 H7 . 0.9300 ?
    C8 C10 . 1.388(2) ?
    C8 H8 . 0.9300 ?
    C9 C10 . 1.386(2) ?
    O11 H11 . 0.91(3) ?
    C13 C18 . 1.389(2) ?
    C13 C14 . 1.392(2) ?
    C14 C15 . 1.377(2) ?
    C14 H14 . 0.9300 ?
    C15 C16 . 1.385(2) ?
    C15 H15 . 0.9300 ?
    C16 O19 . 1.363(2) ?
    C16 C17 . 1.376(2) ?
    C17 C18 . 1.383(2) ?
    C17 H17 . 0.9300 ?
    C18 H18 . 0.9300 ?
    O19 C20 . 1.422(2) ?
    C20 H20A . 0.9600 ?
    C20 H20B . 0.9600 ?
    C20 H20C . 0.9600 ?
loop_
    _geom_angle_atom_site_label_1
    _geom_angle_atom_site_label_2
    _geom_angle_atom_site_label_3
    _geom_angle_site_symmetry_1
    _geom_angle_site_symmetry_3
    _geom_angle
    _geom_angle_publ_flag
    C10 O1 C2 . . 120.85(13) ?
    C3 C2 O1 . . 120.02(14) ?
    C3 C2 C13 . . 128.80(15) ?
    O1 C2 C13 . . 111.15(13) ?
    O11 C3 C2 . . 121.13(15) ?
    O11 C3 C4 . . 116.80(14) ?
    C2 C3 C4 . . 122.03(15) ?
    O12 C4 C3 . . 119.67(16) ?
    O12 C4 C9 . . 124.37(15) ?
    C3 C4 C9 . . 115.93(14) ?
    C6 C5 C9 . . 120.20(17) ?
    C6 C5 H5 . . 119.9 ?
    C9 C5 H5 . . 119.9 ?
    C5 C6 C7 . . 120.35(17) ?
    C5 C6 H6 . . 119.8 ?
    C7 C6 H6 . . 119.8 ?
    C8 C7 C6 . . 120.48(18) ?
    C8 C7 H7 . . 119.8 ?
    C6 C7 H7 . . 119.8 ?
    C7 C8 C10 . . 118.72(18) ?
    C7 C8 H8 . . 120.6 ?
    C10 C8 H8 . . 120.6 ?
    C10 C9 C5 . . 118.54(16) ?
    C10 C9 C4 . . 119.12(15) ?
    C5 C9 C4 . . 122.33(16) ?
    O1 C10 C9 . . 122.03(15) ?
    O1 C10 C8 . . 116.27(15) ?
    C9 C10 C8 . . 121.70(16) ?
    C3 O11 H11 . . 107.3(15) ?
    C18 C13 C14 . . 117.19(15) ?
    C18 C13 C2 . . 122.71(14) ?
    C14 C13 C2 . . 120.09(15) ?
    C15 C14 C13 . . 121.33(16) ?
    C15 C14 H14 . . 119.3 ?
    C13 C14 H14 . . 119.3 ?
    C14 C15 C16 . . 120.53(16) ?
    C14 C15 H15 . . 119.7 ?
    C16 C15 H15 . . 119.7 ?
    O19 C16 C17 . . 124.91(16) ?
    O19 C16 C15 . . 116.04(15) ?
    C17 C16 C15 . . 119.04(16) ?
    C16 C17 C18 . . 120.16(17) ?
    C16 C17 H17 . . 119.9 ?
    C18 C17 H17 . . 119.9 ?
    C17 C18 C13 . . 121.73(16) ?
    C17 C18 H18 . . 119.1 ?
    C13 C18 H18 . . 119.1 ?
    C16 O19 C20 . . 117.48(14) ?
    O19 C20 H20A . . 109.5 ?
    O19 C20 H20B . . 109.5 ?
    H20A C20 H20B . . 109.5 ?
    O19 C20 H20C . . 109.5 ?
    H20A C20 H20C . . 109.5 ?
    H20B C20 H20C . . 109.5 ?
loop_
    _geom_torsion_atom_site_label_1
    _geom_torsion_atom_site_label_2
    _geom_torsion_atom_site_label_3
    _geom_torsion_atom_site_label_4
    _geom_torsion_site_symmetry_1
    _geom_torsion_site_symmetry_2
    _geom_torsion_site_symmetry_3
    _geom_torsion_site_symmetry_4
    _geom_torsion
    _geom_torsion_publ_flag
    C10 O1 C2 C3 . . . . -0.8(2) ?
    C10 O1 C2 C13 . . . . 177.25(14) ?
    O1 C2 C3 O11 . . . . 178.96(15) ?
    C13 C2 C3 O11 . . . . 1.3(3) ?
    O1 C2 C3 C4 . . . . 1.2(2) ?
    C13 C2 C3 C4 . . . . -176.51(16) ?
    O11 C3 C4 O12 . . . . -1.0(2) ?
    C2 C3 C4 O12 . . . . 176.88(16) ?
    O11 C3 C4 C9 . . . . -179.22(14) ?
    C2 C3 C4 C9 . . . . -1.4(2) ?
    C9 C5 C6 C7 . . . . 0.3(3) ?
    C5 C6 C7 C8 . . . . -0.4(3) ?
    C6 C7 C8 C10 . . . . 0.0(3) ?
    C6 C5 C9 C10 . . . . 0.1(3) ?
    C6 C5 C9 C4 . . . . -178.88(16) ?
    O12 C4 C9 C10 . . . . -176.95(16) ?
    C3 C4 C9 C10 . . . . 1.2(2) ?
    O12 C4 C9 C5 . . . . 2.0(3) ?
    C3 C4 C9 C5 . . . . -179.82(16) ?
    C2 O1 C10 C9 . . . . 0.7(2) ?
    C2 O1 C10 C8 . . . . -178.72(14) ?
    C5 C9 C10 O1 . . . . -179.96(15) ?
    C4 C9 C10 O1 . . . . -0.9(2) ?
    C5 C9 C10 C8 . . . . -0.6(3) ?
    C4 C9 C10 C8 . . . . 178.47(16) ?
    C7 C8 C10 O1 . . . . 179.94(15) ?
    C7 C8 C10 C9 . . . . 0.5(3) ?
    C3 C2 C13 C18 . . . . -12.4(3) ?
    O1 C2 C13 C18 . . . . 169.72(15) ?
    C3 C2 C13 C14 . . . . 166.24(18) ?
    O1 C2 C13 C14 . . . . -11.6(2) ?
    C18 C13 C14 C15 . . . . 1.4(3) ?
    C2 C13 C14 C15 . . . . -177.35(17) ?
    C13 C14 C15 C16 . . . . -1.6(3) ?
    C14 C15 C16 O19 . . . . -179.23(17) ?
    C14 C15 C16 C17 . . . . 0.6(3) ?
    O19 C16 C17 C18 . . . . -179.65(17) ?
    C15 C16 C17 C18 . . . . 0.6(3) ?
    C16 C17 C18 C13 . . . . -0.7(3) ?
    C14 C13 C18 C17 . . . . -0.2(3) ?
    C2 C13 C18 C17 . . . . 178.47(17) ?
    C17 C16 O19 C20 . . . . 1.9(3) ?
    C15 C16 O19 C20 . . . . -178.31(16) ?
loop_
    _geom_hbond_atom_site_label_D
    _geom_hbond_atom_site_label_H
    _geom_hbond_atom_site_label_A
    _geom_hbond_site_symmetry_D
    _geom_hbond_site_symmetry_H
    _geom_hbond_site_symmetry_A
    _geom_hbond_distance_DH
    _geom_hbond_distance_HA
    _geom_hbond_distance_DA
    _geom_hbond_angle_DHA
    _geom_hbond_publ_flag
    O11 H11 O12 1_555 1_555 1_555 0.91(3) 2.17(3) 2.672(2) 114(2) y
    O11 H11 O12 1_555 1_555 2_545 0.91(3) 1.92(3) 2.748(2) 149(2) y
    C20 H20B Cg1 1_555 1_555 1_545 0.96 2.87 3.710(2) 147 y
