# Supplementary material for: 3-Hy­droxy-2-(4-meth­oxy­phen­yl)-4H-chromen-4-one
Source: Acta Crystallogr Sect E Struct Rep Online. 2011 Jan 22;67(Pt 2):o440. doi: 10.1107/S160053681100167X (PMC3051573; doi:10.1107/S160053681100167X)
Supplement: Supplementary file 2 [file e-67-0o440-Isup2.hkl]

# 
# h,k,l, Fc-squared, Fo-squared, sigma(Fo-squared) and status flag 
# 
data_I
_shelx_title ' MW0501 in P2(1)/c' 
_shelx_refln_list_code          4 
_shelx_F_calc_maximum      163.71 
_exptl_crystal_F_000       560.00 
_reflns_d_resolution_high  0.8300 
 
loop_ 
 _symmetry_equiv_pos_as_xyz 
 'x, y, z' 
 '-x, y+1/2, -z+1/2' 
 '-x, -y, -z' 
 'x, -y-1/2, z-1/2' 
 
_cell_length_a    11.2400 
_cell_length_b     4.9860 
_cell_length_c    21.9907 
_cell_angle_alpha  90.000 
_cell_angle_beta   95.116 
_cell_angle_gamma  90.000 
 
_shelx_F_squared_multiplier     1.000 
 
loop_ 
 _refln_index_h 
 _refln_index_k 
 _refln_index_l 
 _refln_F_squared_calc 
 _refln_F_squared_meas 
 _refln_F_squared_sigma 
 _refln_observed_status 
   1   0   0      375.04      347.62      3.92 o 
   2   0   0    15681.04    12712.85     34.09 o 
   3   0   0       78.62       86.92      3.51 o 
   4   0   0      104.39       95.66      3.37 o 
   5   0   0      826.59      749.28     17.80 o 
   6   0   0        5.14        2.45      1.88 o 
   7   0   0       34.27       37.59      5.20 o 
   8   0   0        2.37        2.09      1.16 o 
   9   0   0       59.54       60.21      3.87 o 
  10   0   0     1363.71     1451.51     26.91 o 
  11   0   0      235.92      246.11      9.08 o 
  12   0   0       63.54       62.32      3.75 o 
  13   0   0       11.65        6.42      3.09 o 
   1   1   0      323.94      308.36     12.35 o 
   2   1   0     5155.40     4906.21     14.50 o 
   3   1   0        0.47        0.21      0.42 o 
   4   1   0      163.41      157.98      3.43 o 
   5   1   0      434.13      470.42     10.04 o 
   6   1   0      285.56      282.28      8.77 o 
   7   1   0      290.57      255.66      7.79 o 
   8   1   0       19.69       19.39      2.22 o 
   9   1   0      301.13      301.24      6.68 o 
  10   1   0        7.79        4.93      1.98 o 
  11   1   0       41.82       40.71      3.04 o 
  12   1   0      137.47      152.58      5.10 o 
  13   1   0        2.94        3.74      1.19 o 
   0   2   0       21.88       16.40      2.03 o 
   1   2   0       19.69       24.36      1.33 o 
   2   2   0       12.27       19.11      1.35 o 
   3   2   0     2450.16     2550.99     26.16 o 
   4   2   0      540.94      579.26     10.10 o 
   5   2   0       32.84       39.46      2.91 o 
   6   2   0        0.14        0.96      1.11 o 
   7   2   0      238.51      243.79      8.48 o 
   8   2   0        7.95        8.30      1.67 o 
   9   2   0        0.05        1.04      1.83 o 
  10   2   0        4.97        2.54      1.66 o 
  11   2   0        1.14       -0.42      1.50 o 
  12   2   0        8.86        4.47      1.72 o 
   1   3   0        0.00       -1.28      1.28 o 
   2   3   0       62.35       67.80      4.29 o 
   3   3   0        0.10       -0.65      1.80 o 
   4   3   0        7.97        6.67      1.94 o 
   5   3   0        0.41        3.27      2.39 o 
   6   3   0       14.27       13.63      2.46 o 
   7   3   0       50.30       42.24      4.12 o 
   8   3   0       71.67       56.91      4.78 o 
   9   3   0       35.72       38.73      4.67 o 
  10   3   0        2.75        2.82      3.10 o 
  11   3   0        0.45       -1.37      1.37 o 
   0   4   0       21.48       22.99      3.54 o 
   1   4   0        2.47        1.08      1.35 o 
   2   4   0       71.96       68.62      3.59 o 
   3   4   0       77.41       80.95      4.39 o 
   4   4   0      401.47      417.62     11.39 o 
   5   4   0        1.60        2.44      1.49 o 
   6   4   0      128.45      123.48      5.75 o 
   7   4   0       17.72       12.09      2.19 o 
   8   4   0       12.88        6.10      1.84 o 
   9   4   0        1.09       -1.49      1.49 o 
  10   4   0        0.01        1.13      1.15 o 
   1   5   0      117.00      122.83      6.12 o 
   2   5   0       11.95       13.79      2.28 o 
   3   5   0       31.72       27.15      3.65 o 
   4   5   0       31.25       29.84      3.87 o 
   5   5   0        0.54        0.94      1.97 o 
   6   5   0       12.34       12.27      2.59 o 
   7   5   0        1.31        0.33      0.94 o 
 -13   1   1       37.51       37.48      2.54 o 
 -12   1   1       48.62       49.39      3.34 o 
 -11   1   1      217.52      239.54      6.28 o 
 -10   1   1        0.30       -0.57      1.29 o 
  -9   1   1        6.89        4.97      1.06 o 
  -8   1   1       68.02       71.95      3.53 o 
  -7   1   1      321.87      314.21     10.31 o 
  -6   1   1      114.90      128.89      6.02 o 
  -5   1   1        0.10        0.32      0.98 o 
  -4   1   1       16.37       24.38      1.46 o 
  -3   1   1      145.93      149.22      2.82 o 
  -2   1   1      499.48      475.02      4.29 o 
  -1   1   1       63.89       69.95      1.63 o 
   0   1   1      110.61       97.50      2.86 o 
   1   1   1      186.92      170.84      3.42 o 
   2   1   1     1726.74     1606.68     13.78 o 
   3   1   1      191.47      186.82      2.40 o 
   4   1   1      600.27      578.64      5.54 o 
   5   1   1     1088.24     1099.84     12.88 o 
   6   1   1      262.62      274.27      7.28 o 
   7   1   1      399.86      385.77      9.54 o 
   8   1   1      108.88       96.57      4.71 o 
   9   1   1      382.98      380.64      8.21 o 
  10   1   1       67.54       66.57      4.00 o 
  11   1   1        4.97        2.98      1.30 o 
  12   1   1       11.39       13.47      1.81 o 
  13   1   1       35.16       37.67      3.40 o 
 -12   2   1        0.00       -0.77      1.12 o 
 -11   2   1       17.36       17.26      2.19 o 
 -10   2   1        4.39        4.98      1.65 o 
  -9   2   1       64.47       59.63      4.29 o 
  -8   2   1       41.06       46.05      2.98 o 
  -7   2   1      161.43      166.12      6.91 o 
  -6   2   1      106.76      130.86     11.49 o 
  -5   2   1     1753.43     1842.47     22.95 o 
  -4   2   1       11.71        8.51      1.40 o 
  -3   2   1      720.26      825.79     13.72 o 
  -2   2   1       33.04       35.47      2.36 o 
  -1   2   1        0.31        0.01      1.19 o 
   0   2   1      648.23      598.76      7.53 o 
   1   2   1        3.12        2.20      0.49 o 
   2   2   1      607.37      619.76      6.98 o 
   3   2   1      114.87      128.85      4.56 o 
   4   2   1      746.19      838.20     17.76 o 
   5   2   1      144.54      172.76      5.95 o 
   6   2   1       15.77       19.92      1.93 o 
   7   2   1      401.45      370.27     10.57 o 
   8   2   1        0.62        1.97      1.08 o 
   9   2   1        4.29        5.06      2.65 o 
  10   2   1        0.52        1.30      1.50 o 
  11   2   1        1.91       -0.32      1.39 o 
  12   2   1        2.12        3.13      1.93 o 
 -11   3   1        2.96        2.22      1.32 o 
 -10   3   1        1.04        1.52      4.39 o 
  -9   3   1       39.49       32.29      4.18 o 
  -8   3   1      197.52      200.47      7.38 o 
  -7   3   1       25.09       23.50      2.36 o 
  -6   3   1        5.98        7.24      1.66 o 
  -5   3   1       79.92       75.75      6.98 o 
  -4   3   1      280.71      283.98      7.33 o 
  -3   3   1      127.78      116.68      5.30 o 
  -2   3   1       39.56       39.04      3.21 o 
  -1   3   1        0.01       -0.07      1.50 o 
   0   3   1      151.88      155.50      5.24 o 
   1   3   1       51.79       41.29      2.90 o 
   2   3   1       30.45       35.22      3.98 o 
   3   3   1      229.17      234.07      9.27 o 
   4   3   1      713.70      772.46     13.71 o 
   5   3   1      216.20      180.17     22.76 o 
   6   3   1        7.20        5.63      1.83 o 
   7   3   1        2.73        0.72      1.34 o 
   8   3   1        6.19        6.36      2.70 o 
   9   3   1       55.84       47.43      4.72 o 
  10   3   1       16.91       19.68      3.25 o 
  11   3   1       30.51       29.77      2.75 o 
 -10   4   1        7.16        7.18      1.74 o 
  -9   4   1        0.94        1.69      1.42 o 
  -8   4   1        9.19        6.40      1.85 o 
  -7   4   1        0.22        2.71      1.86 o 
  -6   4   1       16.31       16.17      2.97 o 
  -5   4   1       66.88       68.43      4.87 o 
  -4   4   1      127.15      125.15      6.82 o 
  -3   4   1       22.43       24.13      3.47 o 
  -2   4   1       25.84       27.19      2.22 o 
  -1   4   1       66.48       64.73      3.25 o 
   0   4   1        0.29       -1.04      1.04 o 
   1   4   1       27.60       25.65      3.37 o 
   2   4   1      106.24      116.08      6.19 o 
   3   4   1       77.57       77.16      4.32 o 
   4   4   1      111.18      111.56      5.31 o 
   5   4   1        3.20        2.25      1.70 o 
   6   4   1        3.34        4.97      1.63 o 
   7   4   1       97.09       93.68      4.94 o 
   8   4   1        6.01        6.77      1.79 o 
   9   4   1        1.23        1.52      1.79 o 
  -7   5   1       42.09       44.27      3.60 o 
  -6   5   1        2.90        1.09      1.71 o 
  -5   5   1        8.72        8.92      2.32 o 
  -4   5   1        1.18        1.58      1.35 o 
  -3   5   1       27.33       22.77      2.39 o 
  -2   5   1      148.34      157.68      5.20 o 
  -1   5   1        7.81        8.37      1.50 o 
   0   5   1        4.17        5.00      1.58 o 
   1   5   1       17.95       15.62      2.39 o 
   2   5   1       40.04       44.39      3.69 o 
   3   5   1        6.83        3.87      2.68 o 
   4   5   1        2.44        4.82      1.74 o 
   5   5   1        0.01       -2.38      2.38 o 
   6   5   1       17.55       17.00      1.83 o 
   7   5   1       24.81       27.58      4.60 o 
 -13   0   2       28.66       21.12      2.99 o 
 -12   0   2      254.46      271.25      7.77 o 
 -11   0   2      131.74      130.86      6.62 o 
 -10   0   2      683.50      711.61     19.06 o 
  -9   0   2      333.22      313.68      9.92 o 
  -8   0   2      239.25      207.41     13.15 o 
  -7   0   2      611.28      609.55     20.61 o 
  -6   0   2      823.81      819.73     21.29 o 
  -5   0   2      118.03      100.50      6.73 o 
  -4   0   2      590.56      516.85      8.60 o 
  -3   0   2     2845.85     2574.92     22.39 o 
  -2   0   2     2335.98     2128.95     13.09 o 
  -1   0   2     4919.17     4216.20     21.48 o 
   0   0   2       30.09       29.39      1.47 o 
   1   0   2     3100.70     2640.38     19.14 o 
   2   0   2     4995.67     4486.85     31.84 o 
   3   0   2     2354.01     2184.71     22.77 o 
   4   0   2        0.28        1.85      1.27 o 
   5   0   2       94.91       55.31     44.04 o 
   6   0   2      763.76      759.78     20.12 o 
   7   0   2      653.93      619.87     14.70 o 
   8   0   2        0.44        1.07      1.10 o 
   9   0   2      481.79      476.54     13.29 o 
  10   0   2      512.85      535.11     22.46 o 
  11   0   2      319.78      332.41     14.35 o 
  12   0   2      103.52      111.62      7.09 o 
  13   0   2       42.09       44.24      5.42 o 
 -13   1   2       35.67       36.70      2.48 o 
 -12   1   2       35.22       38.65      2.64 o 
 -11   1   2       11.61       12.79      1.65 o 
 -10   1   2       24.46       26.24      3.47 o 
  -9   1   2       17.66       16.61      1.53 o 
  -8   1   2       56.53       50.34      3.62 o 
  -7   1   2       14.66       19.22      2.83 o 
  -6   1   2      150.23      172.50      7.02 o 
  -5   1   2      105.95      124.94      5.39 o 
  -4   1   2       20.88       22.25      1.67 o 
  -3   1   2      375.89      379.56      3.83 o 
  -2   1   2    15763.52    15044.85    106.63 o 
  -1   1   2      149.81      135.20      2.42 o 
   0   1   2     1055.12      950.46      8.46 o 
   1   1   2     2148.81     2009.19     37.93 o 
   2   1   2      552.80      534.97      7.38 o 
   3   1   2     3230.74     3033.10     24.34 o 
   4   1   2       59.79       54.83      1.77 o 
   5   1   2     1122.45     1071.90     13.00 o 
   6   1   2        1.41        2.82      1.59 o 
   7   1   2       44.23       35.97      3.16 o 
   8   1   2      227.55      221.49      8.25 o 
   9   1   2      151.41      142.79      5.05 o 
  10   1   2        4.25        5.75      1.63 o 
  11   1   2      390.50      420.07     11.58 o 
  12   1   2       28.19       29.99      2.38 o 
  13   1   2        8.87        5.98      1.65 o 
 -12   2   2        4.98        5.27      1.15 o 
 -11   2   2       20.55       22.22      2.54 o 
 -10   2   2        7.72        6.85      1.86 o 
  -9   2   2        0.14       -0.07      1.48 o 
  -8   2   2        1.09        3.16      1.82 o 
  -7   2   2      136.89      132.12      6.06 o 
  -6   2   2      653.87      698.32     13.72 o 
  -5   2   2       85.97       96.77      4.33 o 
  -4   2   2      192.00      195.46      6.14 o 
  -3   2   2       29.33       41.77      2.41 o 
  -2   2   2      195.82      154.25     29.07 o 
  -1   2   2       33.56       31.02      2.47 o 
   0   2   2       17.44       17.93      1.24 o 
   1   2   2       10.76        8.02      0.85 o 
   2   2   2       42.06       45.75      1.98 o 
   3   2   2       91.48       79.56      3.14 o 
   4   2   2      527.20      587.25      8.75 o 
   5   2   2       38.91       35.43      3.17 o 
   6   2   2      308.92      334.30      9.33 o 
   7   2   2       48.53       57.72      4.53 o 
   8   2   2      126.20      121.01      4.61 o 
   9   2   2       34.33       36.02      3.39 o 
  10   2   2       33.47       34.91      3.12 o 
  11   2   2        0.62        1.34      1.68 o 
  12   2   2        0.42       -1.61      1.61 o 
 -11   3   2        0.96       -0.80      1.53 o 
 -10   3   2       25.40       20.58      3.37 o 
  -9   3   2        0.00        1.64      1.79 o 
  -8   3   2       77.24       76.93      4.11 o 
  -7   3   2        6.84        3.82      1.52 o 
  -6   3   2        1.01        1.00      1.12 o 
  -5   3   2       11.50        5.38      2.29 o 
  -4   3   2        7.71        7.86      1.82 o 
  -3   3   2      100.41      103.68      6.37 o 
  -2   3   2      117.91      124.75      5.40 o 
  -1   3   2       18.04       17.73      2.33 o 
   0   3   2        0.27       -1.48      1.48 o 
   1   3   2       37.19       40.12      2.80 o 
   2   3   2      194.04      198.56      6.99 o 
   3   3   2       89.83       99.64      5.24 o 
   4   3   2       62.96       72.76      3.88 o 
   5   3   2        0.09        1.91      1.81 o 
   6   3   2       12.28        6.05      2.03 o 
   7   3   2       20.71       15.74      2.07 o 
   8   3   2        0.03       -3.04      3.10 o 
   9   3   2       23.71       19.94      3.33 o 
  10   3   2        0.15        2.74      1.99 o 
  11   3   2        0.08       -0.21      1.10 o 
 -10   4   2        8.55        5.60      2.20 o 
  -9   4   2        2.16        2.50      1.62 o 
  -8   4   2        3.00        3.78      2.48 o 
  -7   4   2       28.71       29.22      3.30 o 
  -6   4   2      150.16      162.56      6.51 o 
  -5   4   2        0.86        0.02      1.52 o 
  -4   4   2       22.85       21.09      2.54 o 
  -3   4   2       20.95       22.20      2.18 o 
  -2   4   2        0.29       -1.20      1.20 o 
  -1   4   2        0.00        1.22      1.00 o 
   0   4   2       34.09       39.64      2.58 o 
   1   4   2        4.12        4.55      1.42 o 
   2   4   2       65.14       70.89      4.67 o 
   3   4   2       10.84       10.37      2.11 o 
   4   4   2       24.87       28.89      3.46 o 
   5   4   2       45.77       47.59      3.14 o 
   6   4   2      120.89      125.83      7.21 o 
   7   4   2       18.87       13.54      2.19 o 
   8   4   2        4.86        2.48      1.45 o 
   9   4   2        6.82        6.20      3.20 o 
  -7   5   2        1.65        4.32      1.45 o 
  -6   5   2       32.72       28.43      3.38 o 
  -5   5   2       17.50       19.33      3.13 o 
  -4   5   2       43.90       46.25      3.27 o 
  -3   5   2       71.07       68.47      3.51 o 
  -2   5   2      167.82      174.73      6.16 o 
  -1   5   2      187.40      202.74      6.01 o 
   0   5   2       29.69       33.25      3.40 o 
   1   5   2       83.75       95.32      5.26 o 
   2   5   2        0.15        0.85      1.80 o 
   3   5   2       10.68       16.49      3.40 o 
   4   5   2        2.38        1.07      1.83 o 
   5   5   2       25.83       23.81      4.94 o 
   6   5   2        3.13        1.58      1.32 o 
   7   5   2       10.91       12.37      2.18 o 
 -13   1   3        0.09       -2.00      2.00 o 
 -12   1   3      197.33      206.11      5.79 o 
 -11   1   3        5.66        4.12      2.01 o 
 -10   1   3        4.43        1.78      1.20 o 
  -9   1   3        5.10        4.73      1.02 o 
  -8   1   3       16.04       13.00      1.78 o 
  -7   1   3      415.84      411.25     27.63 o 
  -6   1   3       78.43       81.89      4.95 o 
  -5   1   3     2827.20     2973.96     37.52 o 
  -4   1   3        7.33        3.15      0.86 o 
  -3   1   3     2091.83     2071.07      9.91 o 
  -2   1   3    26801.99    25208.16     77.21 o 
  -1   1   3     5809.13     5505.21     20.53 o 
   0   1   3     3810.61     3446.94     19.73 o 
   1   1   3      386.12      374.92      8.74 o 
   2   1   3       13.64       14.40      0.80 o 
   3   1   3      236.94      230.41      3.68 o 
   4   1   3      270.51      249.17      5.95 o 
   5   1   3      767.10      791.82     20.29 o 
   6   1   3       81.96      107.63     10.02 o 
   7   1   3      360.33      364.28      9.76 o 
   8   1   3      258.46      224.74      8.32 o 
   9   1   3      457.06      476.20      8.27 o 
  10   1   3       63.93       62.57      3.33 o 
  11   1   3       40.81       39.94      3.86 o 
  12   1   3       70.13       73.86      3.88 o 
  13   1   3        5.24        8.20      3.69 o 
 -12   2   3       16.65       18.60      1.77 o 
 -11   2   3       10.07       11.47      1.92 o 
 -10   2   3       96.12       93.07      4.99 o 
  -9   2   3       13.98       13.19      1.92 o 
  -8   2   3       10.70        6.02      1.72 o 
  -7   2   3       60.61       55.57      4.28 o 
  -6   2   3        1.07       -1.09      1.09 o 
  -5   2   3      247.78      257.34      7.03 o 
  -4   2   3     1424.24     1478.69     18.85 o 
  -3   2   3       97.62       91.40      4.70 o 
  -2   2   3     1100.25     1128.96     15.72 o 
  -1   2   3       52.87       50.66      2.14 o 
   0   2   3      760.52      729.71      8.73 o 
   1   2   3        8.08        7.55      1.01 o 
   2   2   3      417.52      430.25      5.98 o 
   3   2   3      298.76      319.35      6.35 o 
   4   2   3       87.25       91.17      4.22 o 
   5   2   3      361.82      369.06     11.58 o 
   6   2   3        1.12       -0.78      1.27 o 
   7   2   3      587.62      603.89     22.37 o 
   8   2   3       29.22       30.87      2.20 o 
   9   2   3       34.11       30.18      2.89 o 
  10   2   3       18.84       17.61      2.26 o 
  11   2   3       13.91       16.19      2.48 o 
  12   2   3        4.24        3.07      3.42 o 
 -11   3   3        5.62        4.61      1.78 o 
 -10   3   3       32.94       26.06      2.93 o 
  -9   3   3       93.54       92.50      5.70 o 
  -8   3   3      151.48      140.04      5.55 o 
  -7   3   3       43.77       45.55      3.31 o 
  -6   3   3        3.69        0.05      1.32 o 
  -5   3   3       42.43       38.49      3.63 o 
  -4   3   3        0.21       -0.30      1.54 o 
  -3   3   3       23.31       25.64      2.74 o 
  -2   3   3      126.33      122.51      5.33 o 
  -1   3   3      102.70      101.01      4.83 o 
   0   3   3       68.66       88.20      4.44 o 
   1   3   3      228.93      252.36      7.50 o 
   2   3   3     3894.88     4068.32     38.27 o 
   3   3   3       22.90       20.66      3.04 o 
   4   3   3      293.14      317.29     12.66 o 
   5   3   3        7.50        6.60      2.20 o 
   6   3   3        9.35        9.24      1.56 o 
   7   3   3       20.55       19.15      2.94 o 
   8   3   3       37.93       31.30      3.62 o 
   9   3   3       47.89       48.21      5.12 o 
  10   3   3        0.04        1.59      1.72 o 
  11   3   3        0.37        3.23      1.37 o 
 -10   4   3        5.43        3.88      3.91 o 
  -9   4   3       22.03       16.54      2.30 o 
  -8   4   3        0.00       -0.62      1.75 o 
  -7   4   3        6.73        4.95      1.82 o 
  -6   4   3       11.00       10.68      2.06 o 
  -5   4   3       23.09       19.94      3.02 o 
  -4   4   3       36.52       32.37      2.75 o 
  -3   4   3      178.79      180.27      4.79 o 
  -2   4   3       17.36       20.15      1.82 o 
  -1   4   3       48.88       51.30      2.75 o 
   0   4   3       39.84       36.10      2.35 o 
   1   4   3        2.35        2.87      1.11 o 
   2   4   3        1.50       -0.24      1.58 o 
   3   4   3        5.44        4.71      1.63 o 
   4   4   3       37.58       36.94      3.77 o 
   5   4   3        1.24       -0.21      1.46 o 
   6   4   3       35.62       31.30      2.97 o 
   7   4   3        6.99        5.59      1.43 o 
   8   4   3       17.76       27.54      2.24 o 
   9   4   3        6.58        4.57      2.54 o 
  -7   5   3        1.36        1.46      1.95 o 
  -6   5   3       17.86       12.87      4.18 o 
  -5   5   3       14.03       10.38      1.89 o 
  -4   5   3        0.97        1.09      1.39 o 
  -3   5   3      201.63      185.33      7.08 o 
  -2   5   3        0.54       -0.41      1.19 o 
  -1   5   3      648.84      735.19     10.32 o 
   0   5   3        1.06        1.28      1.31 o 
   1   5   3        5.26        3.43      1.28 o 
   2   5   3        0.10       -0.51      1.47 o 
   3   5   3        4.78        5.99      2.37 o 
   4   5   3       26.52       22.82      3.73 o 
   5   5   3       43.72       43.11      3.38 o 
   6   5   3        0.62        0.51      1.05 o 
   7   5   3       45.69       39.70      6.23 o 
 -13   0   4       16.90       12.40      2.34 o 
 -12   0   4       60.47       71.33      4.07 o 
 -11   0   4       99.12      102.89      5.82 o 
 -10   0   4      106.13       92.32     15.32 o 
  -9   0   4      314.27      319.33     12.13 o 
  -8   0   4     1217.80     1225.30     32.57 o 
  -7   0   4      236.72      225.10     12.86 o 
  -6   0   4      454.10      479.44     17.03 o 
  -5   0   4       28.50       27.27      3.88 o 
  -4   0   4     1364.76     1352.23     15.85 o 
  -3   0   4     1527.50     1423.13      9.53 o 
  -2   0   4        1.03        0.99      0.61 o 
  -1   0   4     6219.77     5562.50     37.91 o 
   0   0   4      250.08      219.49      5.60 o 
   1   0   4     2725.75     2326.15     22.31 o 
   2   0   4       89.93       90.29      5.19 o 
   3   0   4      504.05      514.24     17.00 o 
   4   0   4     1915.47     1856.11     18.71 o 
   5   0   4      470.67      431.44     16.35 o 
   6   0   4       10.07       15.48      2.36 o 
   7   0   4      221.32      198.24     12.32 o 
   8   0   4       16.06       10.18      3.06 o 
   9   0   4      465.91      503.03     12.70 o 
  10   0   4       48.38       52.06      4.29 o 
  11   0   4      421.02      453.44     15.02 o 
  12   0   4       20.08       22.42      3.35 o 
  13   0   4        7.45        6.41      2.55 o 
 -13   1   4        5.06        5.08      1.52 o 
 -12   1   4       68.49       70.01      3.53 o 
 -11   1   4        2.25        0.99      1.05 o 
 -10   1   4       62.16       63.41      3.68 o 
  -9   1   4        4.10        1.61      1.11 o 
  -8   1   4      119.01      114.04      8.35 o 
  -7   1   4      164.32      176.47      6.60 o 
  -6   1   4       39.79       43.87      6.25 o 
  -5   1   4     1612.36     1719.18     20.66 o 
  -4   1   4     1041.46     1101.35     20.52 o 
  -3   1   4     3607.69     3529.73     32.03 o 
  -2   1   4     2927.78     2853.83     35.55 o 
  -1   1   4    14451.81    13589.53     49.17 o 
   0   1   4     3325.62     3275.28     37.55 o 
   1   1   4      376.90      345.61      4.31 o 
   2   1   4      134.18      130.14      2.19 o 
   3   1   4       19.74       21.61      1.82 o 
   4   1   4      268.44      278.24      6.56 o 
   5   1   4     1147.98     1173.13     14.44 o 
   6   1   4      239.06      298.21     20.93 o 
   7   1   4       33.98       25.49      3.86 o 
   8   1   4       25.12       21.98      2.70 o 
   9   1   4      669.66      697.31     11.63 o 
  10   1   4        2.25        2.99      1.58 o 
  11   1   4       29.08       31.91      3.44 o 
  12   1   4        1.82        3.49      1.67 o 
 -12   2   4       10.65       13.43      2.57 o 
 -11   2   4       11.74        8.19      1.58 o 
 -10   2   4        2.48        0.92      1.25 o 
  -9   2   4      172.44      168.13      6.07 o 
  -8   2   4        0.01        0.92      1.08 o 
  -7   2   4        0.56        2.30      1.18 o 
  -6   2   4      196.05      209.45      6.12 o 
  -5   2   4      969.26      954.36     19.05 o 
  -4   2   4       22.91       30.84      2.89 o 
  -3   2   4      551.73      594.10      9.25 o 
  -2   2   4        4.69        8.90      1.27 o 
  -1   2   4      693.59      654.95      7.75 o 
   0   2   4      343.80      325.43      5.66 o 
   1   2   4      533.98      476.09      6.97 o 
   2   2   4       12.09       14.61      1.68 o 
   3   2   4      290.51      292.45      7.22 o 
   4   2   4      695.90      729.35     15.51 o 
   5   2   4      101.92      104.85      7.23 o 
   6   2   4        0.00       -1.48      1.49 o 
   7   2   4      111.66      106.57      5.83 o 
   8   2   4        9.05       11.70      1.81 o 
   9   2   4      336.60      369.33     10.93 o 
  10   2   4       33.82       33.03      3.04 o 
  11   2   4       26.81       27.91      2.93 o 
  12   2   4        0.28       -0.85      1.57 o 
 -11   3   4        0.04        1.22      1.51 o 
 -10   3   4        1.34        3.24      1.98 o 
  -9   3   4       29.93       28.30      3.23 o 
  -8   3   4       11.82        8.94      1.77 o 
  -7   3   4       45.24       42.00      3.12 o 
  -6   3   4       30.09       34.50      2.36 o 
  -5   3   4        0.55       -1.96      2.29 o 
  -4   3   4       37.35       33.40      2.42 o 
  -3   3   4       52.95       56.29      3.97 o 
  -2   3   4        0.79        0.62      1.17 o 
  -1   3   4        6.55        3.97      1.70 o 
   0   3   4      108.14      115.33      5.08 o 
   1   3   4      576.25      610.53     11.72 o 
   2   3   4      127.98      132.35      7.08 o 
   3   3   4      509.37      533.64     14.51 o 
   4   3   4        0.20        0.33      1.37 o 
   5   3   4       74.22       74.50      5.94 o 
   6   3   4       15.42       12.70      1.90 o 
   7   3   4        5.83        7.12      1.79 o 
   8   3   4        0.79        1.71      1.59 o 
   9   3   4        1.78        3.23      1.93 o 
  10   3   4        0.11        4.18      1.41 o 
  11   3   4       10.15        9.70      1.86 o 
 -10   4   4       12.76        8.96      2.74 o 
  -9   4   4        2.82        2.69      1.35 o 
  -8   4   4        4.74        4.09      1.76 o 
  -7   4   4        2.74        4.24      1.81 o 
  -6   4   4       11.47        9.33      1.92 o 
  -5   4   4        0.65        0.81      1.42 o 
  -4   4   4      312.55      310.96      8.18 o 
  -3   4   4       33.83       39.61      2.38 o 
  -2   4   4      111.08      114.76      3.59 o 
  -1   4   4       34.69       38.09      2.26 o 
   0   4   4       42.80       43.88      2.74 o 
   1   4   4       40.18       46.61      3.02 o 
   2   4   4      116.24      120.18      6.06 o 
   3   4   4        3.85        1.23      1.33 o 
   4   4   4       34.21       35.16      3.97 o 
   5   4   4        2.40        1.96      1.90 o 
   6   4   4       46.06       53.48      3.34 o 
   7   4   4        7.50        1.73      1.42 o 
   8   4   4       27.01       25.53      2.55 o 
   9   4   4       38.63       50.55      3.33 o 
  -7   5   4       34.43       36.77      3.31 o 
  -6   5   4       11.02       14.45      3.90 o 
  -5   5   4       79.58       80.72      4.04 o 
  -4   5   4        0.52        2.29      1.42 o 
  -3   5   4       94.98       99.81      4.20 o 
  -2   5   4       97.82       97.75      4.68 o 
  -1   5   4      240.37      267.08      6.24 o 
   0   5   4       10.02        8.04      1.35 o 
   1   5   4       12.11       10.88      1.75 o 
   2   5   4        0.01        4.23      1.78 o 
   3   5   4        1.67        3.31      1.73 o 
   4   5   4        0.04       -1.60      1.60 o 
   5   5   4       64.74       65.73      3.92 o 
   6   5   4        1.88        0.78      0.94 o 
 -13   1   5       20.58       17.97      3.02 o 
 -12   1   5        8.86        7.31      1.47 o 
 -11   1   5        3.40        4.27      1.15 o 
 -10   1   5       58.28       65.74      4.28 o 
  -9   1   5       10.14        7.12      1.42 o 
  -8   1   5        3.15        4.07      1.65 o 
  -7   1   5      310.71      308.19     10.00 o 
  -6   1   5      204.98      199.82      8.10 o 
  -5   1   5        0.29        3.15      1.12 o 
  -4   1   5      481.21      471.92      8.00 o 
  -3   1   5     3583.10     3435.76     26.98 o 
  -2   1   5      401.98      427.15      3.83 o 
  -1   1   5     2639.66     2621.86     14.41 o 
   0   1   5     3242.31     2966.78     21.29 o 
   1   1   5      600.88      605.86      5.54 o 
   2   1   5     1959.06     1934.17     24.72 o 
   3   1   5       43.57       41.08      3.59 o 
   4   1   5      555.44      597.11     10.06 o 
   5   1   5     1274.29     1299.47     15.85 o 
   6   1   5       91.33      102.43      4.71 o 
   7   1   5      109.27      104.54      5.35 o 
   8   1   5      354.39      354.45      9.10 o 
   9   1   5      101.17       92.87      4.38 o 
  10   1   5       85.80       85.55      4.27 o 
  11   1   5        1.62        2.05      1.16 o 
  12   1   5        5.83        4.05      1.38 o 
 -12   2   5        1.91        0.27      1.58 o 
 -11   2   5       22.52       20.32      2.06 o 
 -10   2   5       20.66       17.77      2.10 o 
  -9   2   5       22.78       19.44      2.53 o 
  -8   2   5        0.81        2.33      1.00 o 
  -7   2   5       26.82       24.95      2.81 o 
  -6   2   5        0.19        0.94      1.10 o 
  -5   2   5       59.94       60.77      4.31 o 
  -4   2   5     1848.13     1839.29     80.67 o 
  -3   2   5       13.76       14.70      1.67 o 
  -2   2   5      293.22      305.13      6.67 o 
  -1   2   5     1148.73     1158.74     10.71 o 
   0   2   5     2681.30     2650.94     26.66 o 
   1   2   5      717.13      673.63      8.57 o 
   2   2   5       51.50       56.00      3.16 o 
   3   2   5      581.97      596.83     10.66 o 
   4   2   5        1.86        0.35      1.27 o 
   5   2   5      208.66      182.67      8.54 o 
   6   2   5        1.44        0.13      3.43 o 
   7   2   5      178.70      175.81      6.51 o 
   8   2   5        6.58       10.35      1.90 o 
   9   2   5      247.21      259.85      9.75 o 
  10   2   5       14.06       14.41      2.07 o 
  11   2   5        5.81        5.44      1.70 o 
  12   2   5        0.00        4.00      2.52 o 
 -11   3   5        1.22        0.46      1.54 o 
 -10   3   5        4.78        2.29      1.52 o 
  -9   3   5        3.05        2.67      2.25 o 
  -8   3   5      289.85      293.99      7.97 o 
  -7   3   5       24.57       26.82      2.62 o 
  -6   3   5        1.61        1.35      1.22 o 
  -5   3   5       93.80      101.23      5.63 o 
  -4   3   5       31.10       24.13      2.10 o 
  -3   3   5        2.35        1.11      1.47 o 
  -2   3   5       47.17       50.05      3.92 o 
  -1   3   5        0.27        0.28      1.62 o 
   0   3   5       26.23       29.42      2.75 o 
   1   3   5      624.42      670.41     12.35 o 
   2   3   5      105.67      118.62      6.80 o 
   3   3   5       50.26       57.19      3.92 o 
   4   3   5       27.06       24.87      3.57 o 
   5   3   5      106.40      110.94      5.17 o 
   6   3   5        0.02        0.89      1.13 o 
   7   3   5        4.10        4.96      1.92 o 
   8   3   5       73.96       68.94      5.43 o 
   9   3   5       33.91       40.68      3.55 o 
  10   3   5        2.10        3.37      1.18 o 
  11   3   5       21.26       16.85      4.95 o 
  -9   4   5        1.24        3.60      1.27 o 
  -8   4   5        3.52        7.15      2.32 o 
  -7   4   5        5.79        3.78      1.59 o 
  -6   4   5       33.99       38.15      3.47 o 
  -5   4   5       63.34       61.48      4.27 o 
  -4   4   5       28.48       35.90      3.09 o 
  -3   4   5      372.34      391.07      7.57 o 
  -2   4   5        1.64        1.54      0.96 o 
  -1   4   5      150.39      161.49      4.18 o 
   0   4   5      129.28      132.01      4.60 o 
   1   4   5        3.74        2.73      1.20 o 
   2   4   5       10.96       14.97      2.13 o 
   3   4   5      147.50      154.05      9.32 o 
   4   4   5        4.47        4.90      1.69 o 
   5   4   5       39.04       37.53      3.73 o 
   6   4   5       81.97       88.89      4.91 o 
   7   4   5       85.14       88.12      4.55 o 
   8   4   5       26.48       25.76      2.15 o 
   9   4   5        4.03        6.51      1.44 o 
  -7   5   5        0.15        3.05      1.53 o 
  -6   5   5        8.01        7.48      1.90 o 
  -5   5   5       21.03       20.92      2.89 o 
  -4   5   5       34.26       36.21      3.35 o 
  -3   5   5       56.20       56.14      3.11 o 
  -2   5   5       20.29       20.20      2.35 o 
  -1   5   5       11.40       10.72      1.77 o 
   0   5   5        9.45        9.09      1.72 o 
   1   5   5        1.82        0.19      1.24 o 
   2   5   5        6.14        4.50      1.39 o 
   3   5   5        1.40       -0.34      1.50 o 
   4   5   5       35.91       31.53      3.61 o 
   5   5   5        3.20        1.81      1.50 o 
   6   5   5        0.09       -0.12      0.89 o 
 -13   0   6        8.70        7.58      3.00 o 
 -12   0   6        4.71        5.64      2.88 o 
 -11   0   6      109.80      128.73     11.72 o 
 -10   0   6        0.15       -3.35      3.35 o 
  -9   0   6        1.21       -0.45      2.62 o 
  -8   0   6      208.01      201.75     13.74 o 
  -7   0   6     1636.88     1738.06     37.17 o 
  -6   0   6     1430.29     1471.49     31.28 o 
  -5   0   6       22.76       28.64      4.15 o 
  -4   0   6       12.09       14.49      1.46 o 
  -3   0   6       16.39       14.26      2.61 o 
  -2   0   6      168.56      157.08      4.69 o 
  -1   0   6      112.16      120.08      3.62 o 
   0   0   6       34.66       37.47      2.12 o 
   1   0   6     1283.30     1235.22     16.73 o 
   2   0   6     8701.84     8247.41     21.22 o 
   3   0   6     4161.46     4253.12     38.82 o 
   4   0   6     2920.97     3044.39     36.74 o 
   5   0   6      590.98      696.06     24.88 o 
   6   0   6      352.77      456.61     22.77 o 
   7   0   6        2.12       -2.45      2.57 o 
   8   0   6       69.03       67.20      7.90 o 
   9   0   6       97.50       96.04      5.77 o 
  10   0   6      879.70      918.61     17.47 o 
  11   0   6       42.05       41.18      3.61 o 
  12   0   6        3.54        2.19      1.54 o 
 -13   1   6        0.40       -1.61      1.98 o 
 -12   1   6      144.47      151.76      5.60 o 
 -11   1   6       14.77       17.30      2.33 o 
 -10   1   6      141.15      156.11      6.46 o 
  -9   1   6       99.99      101.65      5.10 o 
  -8   1   6       48.88       47.69      3.88 o 
  -7   1   6      185.29      198.38      7.20 o 
  -6   1   6       66.40       65.64      4.78 o 
  -5   1   6       27.89       34.00      2.48 o 
  -4   1   6      205.40      215.77      5.64 o 
  -3   1   6     1238.68     1169.04     16.05 o 
  -2   1   6      142.07      127.52      2.57 o 
  -1   1   6       35.47       31.52      1.06 o 
   0   1   6      506.64      470.73      6.70 o 
   1   1   6       28.84       27.02      1.10 o 
   2   1   6      164.05      170.97      4.75 o 
   3   1   6      146.00      141.32      5.83 o 
   4   1   6       38.35       42.47      3.55 o 
   5   1   6      211.37      206.60      6.58 o 
   6   1   6        1.91        0.82      1.34 o 
   7   1   6       77.28       84.24      6.17 o 
   8   1   6      331.39      329.83      9.33 o 
   9   1   6      146.03      137.18      5.33 o 
  10   1   6        2.06        5.34      1.37 o 
  11   1   6        1.93        2.84      1.21 o 
  12   1   6        5.32        2.06      1.62 o 
 -12   2   6       24.61       23.44      2.44 o 
 -11   2   6        5.67        6.85      1.96 o 
 -10   2   6       70.26       68.63      3.79 o 
  -9   2   6       21.58       22.66      2.09 o 
  -8   2   6       17.11       21.17      1.90 o 
  -7   2   6        1.01        1.37      3.03 o 
  -6   2   6       12.03       11.65      1.62 o 
  -5   2   6      436.67      485.79     12.54 o 
  -4   2   6     1098.37     1076.14     26.23 o 
  -3   2   6     2795.34     2854.22     21.52 o 
  -2   2   6       26.69       31.37      2.32 o 
  -1   2   6     1005.53     1070.74     11.52 o 
   0   2   6     1614.60     1638.22     13.61 o 
   1   2   6     1929.70     1999.91     19.99 o 
   2   2   6      109.50      106.90      4.44 o 
   3   2   6        0.30       -0.13      1.24 o 
   4   2   6        0.45       -1.88      1.88 o 
   5   2   6       64.33       61.98      5.15 o 
   6   2   6       85.07       71.62      5.86 o 
   7   2   6     1285.07     1310.43     15.71 o 
   8   2   6       86.11       80.77      4.61 o 
   9   2   6      142.01      151.21      6.11 o 
  10   2   6        0.84       -1.40      1.40 o 
  11   2   6       61.01       57.53      3.21 o 
  12   2   6        9.99       10.79      2.77 o 
 -11   3   6        0.06       -1.05      1.05 o 
 -10   3   6        8.41        8.29      1.91 o 
  -9   3   6        1.41        3.07      1.44 o 
  -8   3   6       13.18        7.47      1.58 o 
  -7   3   6       33.42       34.81      2.89 o 
  -6   3   6      435.44      424.14      7.79 o 
  -5   3   6       18.84       19.46      2.83 o 
  -4   3   6      182.29      184.34      6.29 o 
  -3   3   6       10.66       10.86      1.63 o 
  -2   3   6        0.27       -1.05      1.15 o 
  -1   3   6        0.07       -1.21      1.51 o 
   0   3   6       80.72       86.15      4.55 o 
   1   3   6      218.78      223.07      7.29 o 
   2   3   6       12.19       13.57      2.07 o 
   3   3   6       95.75       98.84      5.25 o 
   4   3   6        0.47        1.30      2.02 o 
   5   3   6       23.08       25.62      2.28 o 
   6   3   6        0.07        0.22      1.16 o 
   7   3   6       18.45       19.29      2.28 o 
   8   3   6       21.17       21.41      3.08 o 
   9   3   6        1.37        0.58      1.71 o 
  10   3   6        0.95        1.46      1.09 o 
  -9   4   6       19.15       12.28      1.79 o 
  -8   4   6        0.00        0.07      1.63 o 
  -7   4   6       20.80       26.70      4.35 o 
  -6   4   6       11.37       10.46      2.14 o 
  -5   4   6      120.07      124.30      5.93 o 
  -4   4   6      203.70      210.68      6.79 o 
  -3   4   6     1170.61     1251.47     14.79 o 
  -2   4   6      119.89      125.60      3.84 o 
  -1   4   6        0.19       -0.31      0.94 o 
   0   4   6      138.64      140.26      4.41 o 
   1   4   6        1.90        3.07      1.59 o 
   2   4   6       69.53       67.41      4.19 o 
   3   4   6        0.53       -0.07      1.56 o 
   4   4   6        0.06       -1.34      1.37 o 
   5   4   6       11.25       10.88      2.29 o 
   6   4   6       36.31       42.89      3.55 o 
   7   4   6      237.35      260.57      8.96 o 
   8   4   6      104.27      105.44      4.68 o 
   9   4   6        2.44        4.18      1.48 o 
  -7   5   6        1.91        3.07      3.21 o 
  -6   5   6        0.20        0.95      2.01 o 
  -5   5   6        7.91        5.67      2.00 o 
  -4   5   6        0.00       -1.08      1.13 o 
  -3   5   6        7.52        5.88      1.43 o 
  -2   5   6       23.56       25.41      2.96 o 
  -1   5   6        0.16       -0.03      1.64 o 
   0   5   6       19.44       23.89      2.20 o 
   1   5   6       37.93       37.23      4.43 o 
   2   5   6        7.12        4.73      1.57 o 
   3   5   6        0.04        0.52      1.32 o 
   4   5   6       46.52       51.43      4.37 o 
   5   5   6       25.58       19.37      1.94 o 
   6   5   6       14.53       10.10      1.37 o 
 -13   1   7        4.15        3.15      3.47 o 
 -12   1   7       41.92       41.37      2.61 o 
 -11   1   7       51.36       52.05      3.75 o 
 -10   1   7      242.97      249.58      9.65 o 
  -9   1   7        0.02        0.57      1.10 o 
  -8   1   7       70.89       60.97      4.39 o 
  -7   1   7      101.21       95.46      5.14 o 
  -6   1   7        0.39       -1.11      1.29 o 
  -5   1   7      339.84      348.25      8.04 o 
  -4   1   7        0.05        2.31      1.34 o 
  -3   1   7      375.32      366.86      6.94 o 
  -2   1   7      189.67      182.49      3.75 o 
  -1   1   7     1189.88     1172.02     18.28 o 
   0   1   7      464.89      452.96      7.07 o 
   1   1   7      615.26      636.90      7.44 o 
   2   1   7      613.63      640.02     11.98 o 
   3   1   7     1566.96     1574.11     22.66 o 
   4   1   7      172.49      184.11      7.53 o 
   5   1   7       13.35       14.20      2.00 o 
   6   1   7       17.83       15.26      1.76 o 
   7   1   7      144.04      138.01      8.13 o 
   8   1   7       65.55       57.63      3.45 o 
   9   1   7      163.30      156.96      5.68 o 
  10   1   7        7.35        5.99      1.69 o 
  11   1   7       32.95       28.99      2.27 o 
  12   1   7       69.09       67.84      3.66 o 
 -12   2   7        2.44       -0.85      1.51 o 
 -11   2   7        3.38       -0.93      1.51 o 
 -10   2   7      105.83       97.24      5.08 o 
  -9   2   7        1.77       -0.41      1.40 o 
  -8   2   7        0.81        1.83      2.14 o 
  -7   2   7       35.18       34.23      3.96 o 
  -6   2   7       97.08       90.59      4.85 o 
  -5   2   7      777.69      806.60     16.67 o 
  -4   2   7       48.76       50.45      4.03 o 
  -3   2   7     6125.20     6163.25     46.12 o 
  -2   2   7      343.86      376.16      7.97 o 
  -1   2   7      132.56      167.57      4.44 o 
   0   2   7       17.23       16.39      1.52 o 
   1   2   7      758.39      823.78     10.21 o 
   2   2   7       56.79       48.95      3.19 o 
   3   2   7      453.09      452.28     12.36 o 
   4   2   7      137.18      135.36      7.32 o 
   5   2   7        6.37        8.19      3.68 o 
   6   2   7       10.98       11.48      2.74 o 
   7   2   7      900.82      900.54     16.42 o 
   8   2   7       57.10       47.96      3.60 o 
   9   2   7        0.63        0.79      1.76 o 
  10   2   7        0.09       -1.30      2.04 o 
  11   2   7       32.49       25.97      2.19 o 
 -11   3   7        0.01        0.27      1.14 o 
 -10   3   7       27.83       26.79      3.56 o 
  -9   3   7        0.11        1.42      1.51 o 
  -8   3   7        0.01        0.32      1.28 o 
  -7   3   7       79.56       74.91      4.68 o 
  -6   3   7      646.33      640.81      9.60 o 
  -5   3   7      453.67      494.23      8.30 o 
  -4   3   7      215.89      221.88      7.03 o 
  -3   3   7       84.38       70.11      3.81 o 
  -2   3   7      190.71      187.05      6.07 o 
  -1   3   7       57.43       55.94      3.32 o 
   0   3   7       15.67       17.23      2.07 o 
   1   3   7      292.15      319.12      9.05 o 
   2   3   7      111.69      119.95      5.72 o 
   3   3   7        0.58        0.77      1.50 o 
   4   3   7       82.89       64.12     15.79 o 
   5   3   7        1.01        0.85      1.40 o 
   6   3   7      376.93      397.61     10.26 o 
   7   3   7       12.42        7.03      1.60 o 
   8   3   7      248.40      271.44      9.62 o 
   9   3   7        0.12       -1.33      1.84 o 
  10   3   7        9.14        9.26      1.29 o 
  -9   4   7        5.77        4.37      1.19 o 
  -8   4   7       13.93       17.21      2.27 o 
  -7   4   7       47.85       53.18      4.30 o 
  -6   4   7        0.65        2.39      1.39 o 
  -5   4   7       63.21       55.64      3.98 o 
  -4   4   7      401.24      413.83      9.52 o 
  -3   4   7      350.94      355.10      8.73 o 
  -2   4   7      519.52      533.84      8.81 o 
  -1   4   7        4.02        2.82      1.14 o 
   0   4   7      275.04      271.83      6.67 o 
   1   4   7        0.05        0.65      1.26 o 
   2   4   7       96.63       97.22      5.02 o 
   3   4   7        0.76        1.87      1.25 o 
   4   4   7       16.90       15.86      2.95 o 
   5   4   7        1.10       -1.34      1.69 o 
   6   4   7      159.65      166.62      5.77 o 
   7   4   7       10.86       13.55      2.14 o 
   8   4   7      120.88      128.25      4.79 o 
   9   4   7        0.52        2.84      2.64 o 
  -6   5   7        1.23       -1.83      1.83 o 
  -5   5   7        0.70        1.59      1.31 o 
  -4   5   7        0.20       -1.23      1.44 o 
  -3   5   7        0.30       -1.48      1.58 o 
  -2   5   7       12.24        9.50      2.06 o 
  -1   5   7        0.16        0.34      1.35 o 
   0   5   7        9.84        9.79      1.67 o 
   1   5   7       35.71       33.22      2.50 o 
   2   5   7        3.21        2.15      2.09 o 
   3   5   7       15.45       15.43      1.78 o 
   4   5   7        0.02       -0.93      0.93 o 
   5   5   7       10.40       10.37      1.75 o 
   6   5   7        0.69        1.43      1.42 o 
 -13   0   8        2.22        4.21      1.64 o 
 -12   0   8        3.02        5.24      2.41 o 
 -11   0   8        6.31       10.14      3.69 o 
 -10   0   8        0.04       -1.92      2.23 o 
  -9   0   8      239.71      239.70     10.99 o 
  -8   0   8      580.18      619.31     24.65 o 
  -7   0   8        0.87        4.38      2.75 o 
  -6   0   8       78.73       83.13      7.73 o 
  -5   0   8     1346.60     1423.01     21.28 o 
  -4   0   8      604.68      605.94     21.02 o 
  -3   0   8       47.66       39.71      4.18 o 
  -2   0   8      486.29      437.41     22.28 o 
  -1   0   8      585.73      604.51     17.02 o 
   0   0   8     3716.57     3547.48     33.08 o 
   1   0   8       41.22       45.40      4.58 o 
   2   0   8      335.84      362.56     11.39 o 
   3   0   8     1790.90     1950.05     29.22 o 
   4   0   8     1089.20     1365.49     26.62 o 
   5   0   8       21.84       15.98      2.46 o 
   6   0   8        5.20       14.37      6.30 o 
   7   0   8        1.94       -0.09      2.13 o 
   8   0   8        2.58       -0.20      1.50 o 
   9   0   8        1.05        0.97      1.87 o 
  10   0   8       64.97       65.22      4.59 o 
  11   0   8        2.42        1.48      1.87 o 
  12   0   8        2.88        3.68      2.21 o 
 -13   1   8        1.04        3.80      1.87 o 
 -12   1   8        3.80        3.10      1.23 o 
 -11   1   8        3.86        0.23      1.48 o 
 -10   1   8       33.48       41.80      4.23 o 
  -9   1   8      126.37      129.73      7.35 o 
  -8   1   8        1.71        2.64      1.16 o 
  -7   1   8       59.38       53.95      3.97 o 
  -6   1   8      179.57      191.32      8.37 o 
  -5   1   8      113.43      115.20      4.80 o 
  -4   1   8        7.34        6.67      1.32 o 
  -3   1   8       22.34       20.76      1.85 o 
  -2   1   8      458.68      471.49      7.67 o 
  -1   1   8      242.30      254.77      5.57 o 
   0   1   8      208.11      182.35      4.85 o 
   1   1   8       50.48       47.01      2.57 o 
   2   1   8       63.58       61.24      3.97 o 
   3   1   8       62.17       56.01      4.16 o 
   4   1   8      320.84      337.71     10.55 o 
   5   1   8       65.23       91.28      4.81 o 
   6   1   8       10.69        6.77      1.28 o 
   7   1   8        0.01       -1.00      1.51 o 
   8   1   8      554.42      546.06      9.41 o 
   9   1   8       40.93       40.88      2.96 o 
  10   1   8       10.99        7.88      1.27 o 
  11   1   8       66.14       67.62      3.24 o 
  12   1   8        0.36        0.35      0.83 o 
 -12   2   8       18.58       15.64      1.92 o 
 -11   2   8        1.26        1.10      1.33 o 
 -10   2   8       34.12       34.29      3.16 o 
  -9   2   8        4.08        3.49      1.51 o 
  -8   2   8       11.49        7.04      1.83 o 
  -7   2   8       87.36       90.89      6.10 o 
  -6   2   8        1.75        3.44      1.50 o 
  -5   2   8      332.03      369.04     11.74 o 
  -4   2   8      676.33      703.35     21.76 o 
  -3   2   8     1202.25     1170.10     19.06 o 
  -2   2   8        6.10        1.08      1.00 o 
  -1   2   8     1551.61     1576.36     17.44 o 
   0   2   8        8.07        7.23      1.14 o 
   1   2   8      654.75      720.38      9.97 o 
   2   2   8       21.73       21.86      2.80 o 
   3   2   8       91.45       79.84      5.43 o 
   4   2   8      177.62      182.98      8.71 o 
   5   2   8       40.06       45.42      4.69 o 
   6   2   8      522.80      500.29     15.81 o 
   7   2   8        0.03       -0.02      1.09 o 
   8   2   8       27.85       27.19      3.94 o 
   9   2   8       24.50       26.50      2.99 o 
  10   2   8        1.67        2.56      1.44 o 
  11   2   8        3.14        1.78      1.33 o 
 -11   3   8        0.01       -1.21      1.28 o 
 -10   3   8        1.64        1.06      1.73 o 
  -9   3   8        3.46        3.37      1.34 o 
  -8   3   8        8.08        5.47      1.55 o 
  -7   3   8       27.56       25.78      2.39 o 
  -6   3   8      199.62      192.38      5.81 o 
  -5   3   8      528.54      575.63      9.04 o 
  -4   3   8       37.94       40.03      3.19 o 
  -3   3   8       22.45       19.86      2.21 o 
  -2   3   8       15.84       19.34      2.25 o 
  -1   3   8        0.84        1.69      1.19 o 
   0   3   8       69.96       78.05      3.76 o 
   1   3   8       15.81       17.24      2.07 o 
   2   3   8       60.96       60.65      4.18 o 
   3   3   8        6.66        2.56      1.77 o 
   4   3   8       59.44       62.89      3.23 o 
   5   3   8       28.25       28.42      2.51 o 
   6   3   8        3.06        3.79      1.27 o 
   7   3   8      143.25      150.01      5.73 o 
   8   3   8        1.45        3.65      2.28 o 
   9   3   8       15.88       14.22      2.24 o 
  10   3   8        1.29        0.40      1.15 o 
  -9   4   8       15.63       14.50      1.69 o 
  -8   4   8        3.72        1.45      1.33 o 
  -7   4   8        0.00       -1.40      1.58 o 
  -6   4   8        0.43        2.30      1.42 o 
  -5   4   8       28.63       30.74      3.13 o 
  -4   4   8      101.80      104.26      4.81 o 
  -3   4   8       25.03       27.11      2.32 o 
  -2   4   8       46.47       50.03      3.38 o 
  -1   4   8      501.76      522.18     10.43 o 
   0   4   8       40.08       38.17      2.64 o 
   1   4   8       55.76       54.44      3.85 o 
   2   4   8       52.95       59.37      3.54 o 
   3   4   8       20.94       27.84      2.47 o 
   4   4   8      112.04      112.37      6.30 o 
   5   4   8       32.40       35.54      2.66 o 
   6   4   8       90.45       95.10      4.37 o 
   7   4   8      164.79      182.44      6.19 o 
   8   4   8       22.47       19.65      2.26 o 
  -6   5   8        1.41        2.00      1.60 o 
  -5   5   8       15.46       11.66      2.41 o 
  -4   5   8        0.22       -1.03      1.33 o 
  -3   5   8        4.50        2.70      1.51 o 
  -2   5   8        0.10        2.50      1.38 o 
  -1   5   8        1.88        1.28      1.43 o 
   0   5   8       34.12       33.62      3.32 o 
   1   5   8       76.14       80.95      3.68 o 
   2   5   8        7.26        8.04      1.54 o 
   3   5   8        4.03        3.06      1.11 o 
   4   5   8       21.31       20.35      1.55 o 
   5   5   8        5.07        4.22      1.38 o 
 -12   1   9       70.79       76.46      3.38 o 
 -11   1   9        0.86       -0.32      1.14 o 
 -10   1   9        6.53        3.99      1.72 o 
  -9   1   9       34.83       26.37      3.97 o 
  -8   1   9      106.51      115.37      5.29 o 
  -7   1   9       16.17       14.05      2.16 o 
  -6   1   9       16.51       17.28      3.05 o 
  -5   1   9      201.05      199.75      6.49 o 
  -4   1   9      247.92      249.99      6.77 o 
  -3   1   9       95.33      105.52      4.11 o 
  -2   1   9      518.72      545.37     11.62 o 
  -1   1   9     2613.11     2715.49     29.66 o 
   0   1   9     1968.78     1926.97     17.85 o 
   1   1   9      341.87      371.03      7.43 o 
   2   1   9      993.89      997.88     17.14 o 
   3   1   9        0.55        2.06      1.27 o 
   4   1   9      296.45      348.07     22.98 o 
   5   1   9        0.57        2.06      1.41 o 
   6   1   9      108.45      108.12      4.81 o 
   7   1   9       36.94       35.27      2.66 o 
   8   1   9      277.67      286.37      8.41 o 
   9   1   9      372.31      360.01      9.47 o 
  10   1   9       61.31       61.91      3.77 o 
  11   1   9        0.00        1.99      1.60 o 
 -12   2   9       18.68       23.08      3.24 o 
 -11   2   9        2.86        0.34      1.50 o 
 -10   2   9        4.33        3.71      1.74 o 
  -9   2   9       39.46       41.09      3.35 o 
  -8   2   9      265.10      253.92      9.58 o 
  -7   2   9      151.99      167.33      6.42 o 
  -6   2   9      200.73      154.55      8.10 o 
  -5   2   9       54.25       50.04      4.70 o 
  -4   2   9       29.51       43.30      3.99 o 
  -3   2   9        0.12        0.28      1.59 o 
  -2   2   9      177.45      156.76      5.60 o 
  -1   2   9      817.76      828.56     15.08 o 
   0   2   9      227.67      236.89      5.87 o 
   1   2   9      105.47      103.76      4.60 o 
   2   2   9        1.86        2.99      1.65 o 
   3   2   9       17.09       18.20      2.93 o 
   4   2   9       34.04       32.70      4.03 o 
   5   2   9       24.80       22.12      3.38 o 
   6   2   9      364.63      360.19      7.06 o 
   7   2   9      156.92      151.07      6.26 o 
   8   2   9       36.33       45.79      5.19 o 
   9   2   9        9.45        9.01      2.18 o 
  10   2   9       19.32       20.98      3.11 o 
  11   2   9        0.94       -1.20      1.20 o 
 -11   3   9        3.87        2.22      1.30 o 
 -10   3   9        0.05        0.17      1.69 o 
  -9   3   9       54.25       54.62      4.20 o 
  -8   3   9        0.41       -1.05      1.62 o 
  -7   3   9      120.70      124.40      5.22 o 
  -6   3   9       59.58       54.07      3.22 o 
  -5   3   9     2441.39     2580.96     19.17 o 
  -4   3   9      688.40      720.73     11.78 o 
  -3   3   9       22.35       15.69      2.41 o 
  -2   3   9      175.66      171.24      6.04 o 
  -1   3   9       10.49       13.29      1.65 o 
   0   3   9       12.43        9.76      1.53 o 
   1   3   9       56.24       55.10      3.77 o 
   2   3   9        1.11        0.85      1.04 o 
   3   3   9        1.63        1.43      1.67 o 
   4   3   9      301.09      323.21      8.02 o 
   5   3   9      927.43      931.00     17.34 o 
   6   3   9     1228.50     1308.46     14.93 o 
   7   3   9       21.36       25.85      2.54 o 
   8   3   9      388.82      427.11     11.58 o 
   9   3   9        0.07        0.62      1.50 o 
  10   3   9        9.58       13.52      1.94 o 
  -9   4   9        2.37       -0.29      1.33 o 
  -8   4   9        0.00       -0.40      1.72 o 
  -7   4   9       70.92       62.89      4.36 o 
  -6   4   9        0.44       -1.46      1.54 o 
  -5   4   9        4.58        5.22      1.64 o 
  -4   4   9        0.11        0.00      1.29 o 
  -3   4   9        2.73        2.17      1.30 o 
  -2   4   9       29.68       35.74      2.91 o 
  -1   4   9       93.99       90.92      3.97 o 
   0   4   9        7.55        4.20      1.15 o 
   1   4   9       20.70       21.16      2.48 o 
   2   4   9        4.28        2.33      1.44 o 
   3   4   9       17.57       15.15      2.61 o 
   4   4   9       17.96       18.80      3.06 o 
   5   4   9        1.73        0.86      1.46 o 
   6   4   9       64.94       69.24      3.74 o 
   7   4   9       31.18       34.90      2.76 o 
   8   4   9       35.98       43.46      4.77 o 
  -6   5   9        1.83        1.49      1.58 o 
  -5   5   9        0.08       -0.13      1.34 o 
  -4   5   9       11.31        5.64      1.59 o 
  -3   5   9        3.54        6.25      2.03 o 
  -2   5   9       79.41       78.68      4.64 o 
  -1   5   9        4.23        5.58      1.38 o 
   0   5   9        0.41       -1.25      1.25 o 
   1   5   9       39.38       44.47      2.29 o 
   2   5   9       20.17       21.34      2.29 o 
   3   5   9        6.78        4.63      1.20 o 
   4   5   9        0.25        1.18      1.11 o 
   5   5   9        0.96        1.16      1.97 o 
 -12   0  10        6.82        7.48      2.30 o 
 -11   0  10        0.01        0.57      1.44 o 
 -10   0  10        1.92        3.98      2.07 o 
  -9   0  10       13.02       10.65      3.71 o 
  -8   0  10       18.01       18.89      3.24 o 
  -7   0  10      648.79      682.92     24.78 o 
  -6   0  10       59.06       65.63      7.43 o 
  -5   0  10       23.08       25.01      2.96 o 
  -4   0  10       62.33       56.20      4.07 o 
  -3   0  10      730.92      750.82     19.47 o 
  -2   0  10      475.98      458.68     14.26 o 
  -1   0  10      910.92      933.49     19.47 o 
   0   0  10      873.60      916.55     19.05 o 
   1   0  10      970.37      950.87     19.79 o 
   2   0  10     1970.67     2150.27     30.96 o 
   3   0  10        4.88        1.07      1.51 o 
   4   0  10      508.02      522.65     17.44 o 
   5   0  10        2.27        1.68      2.36 o 
   6   0  10      442.31      455.56     19.89 o 
   7   0  10       39.51       38.81      4.51 o 
   8   0  10       11.03        6.32      2.11 o 
   9   0  10       32.37       30.02      3.84 o 
  10   0  10      199.52      207.36      9.49 o 
  11   0  10        0.19        0.58      2.65 o 
 -12   1  10        2.07        1.46      1.26 o 
 -11   1  10       10.49        4.98      1.86 o 
 -10   1  10       24.74       25.05      3.21 o 
  -9   1  10        1.28        0.39      1.61 o 
  -8   1  10       14.52       14.84      2.17 o 
  -7   1  10        0.07       -1.44      1.44 o 
  -6   1  10        1.69        2.77      1.21 o 
  -5   1  10      181.96      172.60      6.30 o 
  -4   1  10        7.65        8.93      1.48 o 
  -3   1  10      659.40      704.01     14.40 o 
  -2   1  10      372.04      383.03     10.27 o 
  -1   1  10     2237.36     2426.72     34.35 o 
   0   1  10      154.69      147.15      4.89 o 
   1   1  10      751.88      807.99     13.13 o 
   2   1  10     2055.64     2096.72     25.15 o 
   3   1  10      362.26      359.96     14.15 o 
   4   1  10        6.85       10.35      2.44 o 
   5   1  10        7.92        4.53      1.60 o 
   6   1  10        0.18       -0.78      1.04 o 
   7   1  10       52.67       59.39      4.13 o 
   8   1  10        8.44        4.95      1.71 o 
   9   1  10        3.43        2.83      1.91 o 
  10   1  10       77.19       70.78      4.63 o 
  11   1  10       12.43       13.87      2.05 o 
 -12   2  10       67.49       58.38     10.88 o 
 -11   2  10       43.48       48.67      4.71 o 
 -10   2  10       60.94       61.61      4.64 o 
  -9   2  10       25.32       26.02      3.23 o 
  -8   2  10      231.29      235.92      7.94 o 
  -7   2  10       64.73       62.27      3.66 o 
  -6   2  10      251.75      215.27     30.99 o 
  -5   2  10       10.38       11.41      2.99 o 
  -4   2  10       16.17       20.28      2.99 o 
  -3   2  10        6.64        6.34      1.58 o 
  -2   2  10      373.28      419.59     10.41 o 
  -1   2  10       34.91       33.26      2.84 o 
   0   2  10      177.84      191.53      6.42 o 
   1   2  10      292.78      318.58      8.27 o 
   2   2  10      171.59      167.17      8.03 o 
   3   2  10       36.26       36.38      4.08 o 
   4   2  10        1.95        1.43      1.67 o 
   5   2  10      745.17      727.22     18.98 o 
   6   2  10        1.21        0.02      0.92 o 
   7   2  10      454.25      379.21     40.48 o 
   8   2  10        0.92       -0.04      3.57 o 
   9   2  10       14.68       14.70      2.54 o 
  10   2  10        0.60        2.01      2.43 o 
  11   2  10      109.63      130.39      5.79 o 
 -10   3  10        0.33       -0.78      1.75 o 
  -9   3  10        7.25        5.40      1.90 o 
  -8   3  10       13.92       17.77      2.80 o 
  -7   3  10      121.57      126.85      5.20 o 
  -6   3  10      210.20      214.01      7.54 o 
  -5   3  10      558.70      547.58      9.65 o 
  -4   3  10      519.55      549.06      8.20 o 
  -3   3  10       95.37      104.71      5.80 o 
  -2   3  10       24.64       24.33      2.26 o 
  -1   3  10       58.66       63.92      3.12 o 
   0   3  10        3.05        1.46      1.23 o 
   1   3  10        0.51        0.78      1.12 o 
   2   3  10       18.94       19.82      2.61 o 
   3   3  10       81.33       79.93      3.38 o 
   4   3  10       67.14       60.62      3.53 o 
   5   3  10      503.03      518.38      9.47 o 
   6   3  10       68.43       72.38      3.60 o 
   7   3  10       71.42       74.53      4.10 o 
   8   3  10        0.00        1.64      2.14 o 
   9   3  10        9.44        9.27      1.51 o 
  10   3  10        7.71       11.37      2.77 o 
  -8   4  10       44.00       40.51      3.79 o 
  -7   4  10      144.38      155.23      6.69 o 
  -6   4  10        0.82       -1.46      1.46 o 
  -5   4  10        3.16        1.75      1.34 o 
  -4   4  10        2.14        4.48      1.39 o 
  -3   4  10       36.25       37.30      2.73 o 
  -2   4  10       10.71       11.84      1.91 o 
  -1   4  10       17.77       15.84      1.80 o 
   0   4  10       43.74       43.14      3.10 o 
   1   4  10        0.36       -1.17      1.17 o 
   2   4  10        9.19       10.67      1.82 o 
   3   4  10        0.23        0.67      1.68 o 
   4   4  10       37.94       45.25      3.08 o 
   5   4  10        2.26        1.61      1.35 o 
   6   4  10       10.94       10.20      1.45 o 
   7   4  10        2.42        2.90      1.38 o 
   8   4  10        7.61        9.34      1.57 o 
  -5   5  10        0.23       -1.42      1.42 o 
  -4   5  10        5.30        5.33      1.67 o 
  -3   5  10       13.01       14.99      2.71 o 
  -2   5  10       19.77       16.47      2.24 o 
  -1   5  10       29.37       24.64      2.32 o 
   0   5  10       12.15       11.57      1.59 o 
   1   5  10       92.79       83.33      3.70 o 
   2   5  10       28.47       34.16      2.59 o 
   3   5  10       67.66       59.51      3.17 o 
   4   5  10        0.20        0.59      1.00 o 
 -12   1  11        1.75        3.99      1.47 o 
 -11   1  11       26.77       22.74      4.09 o 
 -10   1  11        5.92        5.65      1.85 o 
  -9   1  11      125.20      131.65      6.83 o 
  -8   1  11       50.00       56.86      3.40 o 
  -7   1  11       11.00       15.92      2.44 o 
  -6   1  11      233.22      235.58      7.98 o 
  -5   1  11        3.23        2.27      0.96 o 
  -4   1  11       37.21       41.93      4.01 o 
  -3   1  11        0.39       -0.17      1.34 o 
  -2   1  11      208.57      258.12      8.93 o 
  -1   1  11      717.82      765.26     18.69 o 
   0   1  11       99.39      115.27      4.60 o 
   1   1  11        1.22        2.37      0.98 o 
   2   1  11      140.26      146.92      7.08 o 
   3   1  11      134.53      109.03      6.49 o 
   4   1  11       37.94       45.28      6.50 o 
   5   1  11       19.83       13.67      4.03 o 
   6   1  11       57.39       48.40      3.13 o 
   7   1  11       17.81       19.79      2.25 o 
   8   1  11      136.84      127.34      6.55 o 
   9   1  11        0.62       -0.47      2.03 o 
  10   1  11        1.23        0.22      1.95 o 
  11   1  11       25.15       29.93      5.06 o 
 -11   2  11       54.23       55.60      3.81 o 
 -10   2  11        2.01        3.71      1.68 o 
  -9   2  11        0.79        1.04      2.11 o 
  -8   2  11       34.71       33.21      5.67 o 
  -7   2  11      714.98      756.89     13.26 o 
  -6   2  11       11.96       10.16      1.66 o 
  -5   2  11        0.78        1.42      2.03 o 
  -4   2  11      146.65      137.58      9.97 o 
  -3   2  11       66.77       60.29      5.07 o 
  -2   2  11      182.59      186.30      8.48 o 
  -1   2  11       14.37       19.61      3.64 o 
   0   2  11       55.33       76.62      4.31 o 
   1   2  11        0.01       -1.18      1.18 o 
   2   2  11       14.71       11.51      1.94 o 
   3   2  11       49.41       53.17      5.08 o 
   4   2  11       94.55       93.74      8.06 o 
   5   2  11      136.97      141.18      3.87 o 
   6   2  11      929.78      915.90     29.23 o 
   7   2  11      142.87      144.58      6.16 o 
   8   2  11        0.27        0.26      1.49 o 
   9   2  11        2.40        2.15      2.17 o 
  10   2  11      116.84      123.35      6.77 o 
 -10   3  11        0.81       -1.52      1.52 o 
  -9   3  11        0.10       -2.49      2.49 o 
  -8   3  11        0.75       -1.12      1.31 o 
  -7   3  11        9.80        9.35      1.75 o 
  -6   3  11     1033.89     1052.77     16.88 o 
  -5   3  11       29.62       24.73      2.49 o 
  -4   3  11      751.03      758.34      9.69 o 
  -3   3  11      783.80      797.49      9.13 o 
  -2   3  11      179.11      175.84      5.11 o 
  -1   3  11       71.55       70.58      3.34 o 
   0   3  11       18.76       15.16      2.49 o 
   1   3  11       29.82       24.51      1.91 o 
   2   3  11      317.54      313.47      8.32 o 
   3   3  11        7.89        8.06      1.51 o 
   4   3  11      650.46      655.74      9.84 o 
   5   3  11      398.57      393.60      8.35 o 
   6   3  11      393.13      429.90      9.41 o 
   7   3  11        0.20        1.22      1.45 o 
   8   3  11        0.05        0.20      2.00 o 
   9   3  11       31.07       37.56      3.69 o 
  -8   4  11       81.92       58.08      5.79 o 
  -7   4  11       26.09       23.14      2.59 o 
  -6   4  11       15.80       12.09      2.15 o 
  -5   4  11        0.36        1.31      1.30 o 
  -4   4  11       91.51       86.79      4.25 o 
  -3   4  11       12.09       11.49      1.52 o 
  -2   4  11        6.46        3.95      1.23 o 
  -1   4  11        0.28        0.77      1.26 o 
   0   4  11        0.56       -0.60      1.29 o 
   1   4  11        0.01       -1.21      1.21 o 
   2   4  11        2.36        1.18      1.31 o 
   3   4  11       64.11       61.60      3.52 o 
   4   4  11       21.82       24.60      2.00 o 
   5   4  11        7.02        5.96      1.35 o 
   6   4  11      185.07      194.86      4.61 o 
   7   4  11      117.11      124.62      5.18 o 
  -5   5  11        5.06        7.69      1.91 o 
  -4   5  11        0.84        0.24      1.93 o 
  -3   5  11       58.07       55.89      4.65 o 
  -2   5  11        0.67        0.85      1.14 o 
  -1   5  11       79.39       84.50      3.98 o 
   0   5  11       15.85       14.78      1.47 o 
   1   5  11        4.26        2.80      1.22 o 
   2   5  11       25.67       23.17      2.51 o 
   3   5  11       11.45        7.26      1.50 o 
   4   5  11        0.51       -0.26      1.43 o 
 -12   0  12        0.00        0.70      2.84 o 
 -11   0  12        0.38        0.36      1.66 o 
 -10   0  12        0.74       -0.17      1.96 o 
  -9   0  12        0.31        1.89      2.72 o 
  -8   0  12       16.55       18.56      3.17 o 
  -7   0  12       71.33       78.53      7.60 o 
  -6   0  12        9.90        4.95      2.72 o 
  -5   0  12      243.86      266.10      9.94 o 
  -4   0  12      317.52      320.73     10.41 o 
  -3   0  12     3430.83     3543.57     46.35 o 
  -2   0  12      924.30      950.49     22.81 o 
  -1   0  12       10.32       10.61      2.73 o 
   0   0  12       17.47       21.09      3.75 o 
   1   0  12        2.15        2.61      1.80 o 
   2   0  12       66.29       99.76      7.45 o 
   3   0  12        0.74       -1.22      2.31 o 
   4   0  12      406.49      459.80     19.82 o 
   5   0  12      377.78      410.82     19.47 o 
   6   0  12       50.57       48.02      3.94 o 
   7   0  12      227.63      196.85      9.97 o 
   8   0  12      767.39      714.24     21.71 o 
   9   0  12        0.45       -0.87      3.29 o 
  10   0  12      265.82      237.06     14.30 o 
  11   0  12        0.89        0.64      1.75 o 
 -12   1  12        2.63       -1.47      1.47 o 
 -11   1  12       29.08       28.74      3.11 o 
 -10   1  12      145.29      143.98     33.61 o 
  -9   1  12        3.62        2.53      1.92 o 
  -8   1  12      216.85      234.54     11.04 o 
  -7   1  12        0.19       -1.00      1.24 o 
  -6   1  12       40.32       39.99     10.49 o 
  -5   1  12       69.67       66.41      5.98 o 
  -4   1  12       87.51       89.72      5.91 o 
  -3   1  12      382.61      380.73     11.66 o 
  -2   1  12      252.97      266.52      9.50 o 
  -1   1  12        1.11        1.77      1.33 o 
   0   1  12       57.49       70.12      3.77 o 
   1   1  12      542.57      644.15     11.52 o 
   2   1  12       85.72      100.19      6.04 o 
   3   1  12        1.35       -0.43      1.53 o 
   4   1  12      276.64      276.84     11.47 o 
   5   1  12        0.03       -1.77      2.07 o 
   6   1  12       18.32       15.44      1.60 o 
   7   1  12        1.08        0.05      1.54 o 
   8   1  12       12.70       10.59      2.28 o 
   9   1  12       15.41       11.94      2.68 o 
  10   1  12        3.26        6.73      2.41 o 
  11   1  12        4.47        1.65      3.94 o 
 -11   2  12        0.85        1.54      2.81 o 
 -10   2  12        0.05       -2.06      2.06 o 
  -9   2  12        1.76        1.74      4.20 o 
  -8   2  12      155.99      152.78      6.37 o 
  -7   2  12       45.56       53.88      3.46 o 
  -6   2  12      657.06      713.11      9.91 o 
  -5   2  12      109.38      102.36      7.05 o 
  -4   2  12       11.92       11.89      3.16 o 
  -3   2  12       24.98       29.70      3.04 o 
  -2   2  12      123.38      116.14      5.59 o 
  -1   2  12       12.73       10.91      1.84 o 
   0   2  12       71.22       81.05      3.92 o 
   1   2  12      196.98      195.19      7.24 o 
   2   2  12      440.83      439.22     11.22 o 
   3   2  12      144.57      162.52      8.79 o 
   4   2  12      868.19      871.94     14.58 o 
   5   2  12       89.84       90.84      3.19 o 
   6   2  12        6.89        4.23      1.18 o 
   7   2  12        7.24        5.12      1.34 o 
   8   2  12        6.15        3.51      2.24 o 
   9   2  12        0.26        2.30      2.12 o 
  10   2  12        7.09        9.31      2.10 o 
 -10   3  12        1.25        2.65      1.56 o 
  -9   3  12       11.69        9.02      2.15 o 
  -8   3  12        1.41        1.86      1.25 o 
  -7   3  12       18.52       12.29      1.98 o 
  -6   3  12        9.08        4.78      1.92 o 
  -5   3  12        4.90        7.84      1.91 o 
  -4   3  12       38.44       39.78      3.05 o 
  -3   3  12        1.21       -0.05      1.04 o 
  -2   3  12      147.96      151.39      4.00 o 
  -1   3  12        3.36        1.49      1.27 o 
   0   3  12        0.97        2.10      1.69 o 
   1   3  12       41.00       40.49      2.19 o 
   2   3  12        0.06        0.40      0.87 o 
   3   3  12      147.97      145.64      8.76 o 
   4   3  12      335.58      355.63      7.29 o 
   5   3  12       24.74       24.19      2.06 o 
   6   3  12      121.53      132.86      4.75 o 
   7   3  12        3.14        0.34      1.33 o 
   8   3  12        0.49       -1.63      1.71 o 
   9   3  12        0.89        1.39      1.63 o 
  -8   4  12        5.64        3.30      3.64 o 
  -7   4  12      106.40       83.93      4.52 o 
  -6   4  12        2.07        2.94      1.53 o 
  -5   4  12        0.00       -1.41      1.41 o 
  -4   4  12        2.15        0.72      1.49 o 
  -3   4  12        2.32        0.37      1.23 o 
  -2   4  12        1.83        1.33      1.04 o 
  -1   4  12      195.98      191.47      5.67 o 
   0   4  12        0.07        0.84      1.19 o 
   1   4  12       61.70       53.94      3.12 o 
   2   4  12        0.01       -0.30      1.65 o 
   3   4  12       13.34       16.88      1.88 o 
   4   4  12       78.62       88.94      3.40 o 
   5   4  12        0.00       -0.85      1.13 o 
   6   4  12      242.23      248.48      5.36 o 
   7   4  12        6.91        9.36      1.61 o 
  -4   5  12       24.19       21.55      5.04 o 
  -3   5  12        0.62       -1.81      1.81 o 
  -2   5  12        3.23        0.49      2.15 o 
  -1   5  12        1.15        1.38      1.49 o 
   0   5  12        2.89        1.95      1.13 o 
   1   5  12        1.81        0.27      1.38 o 
   2   5  12        0.07       -1.28      1.28 o 
   3   5  12        0.96        0.79      1.03 o 
 -12   1  13        0.85        0.25      1.55 o 
 -11   1  13       17.39       11.19      3.48 o 
 -10   1  13       69.99       82.26      7.59 o 
  -9   1  13      340.48      353.70     13.45 o 
  -8   1  13       48.89       54.21      5.54 o 
  -7   1  13       28.06       29.11      3.83 o 
  -6   1  13       13.99       14.84      2.83 o 
  -5   1  13       52.26       51.37      4.81 o 
  -4   1  13      123.50      129.71      7.35 o 
  -3   1  13       37.63       32.04      3.74 o 
  -2   1  13       18.59       15.64      2.66 o 
  -1   1  13       29.44       28.72      3.41 o 
   0   1  13      501.09      500.53     10.48 o 
   1   1  13      217.31      233.14      8.92 o 
   2   1  13      344.73      359.44     11.85 o 
   3   1  13       87.15       74.58      5.73 o 
   4   1  13       24.21       20.63      3.30 o 
   5   1  13      128.21      124.33      4.05 o 
   6   1  13       27.28       29.54      2.06 o 
   7   1  13       21.37       15.67      2.11 o 
   8   1  13        0.89       -1.94      1.94 o 
   9   1  13       45.18       36.81      6.20 o 
  10   1  13       12.12       12.55      3.54 o 
 -11   2  13        4.00        3.63      1.64 o 
 -10   2  13       72.39       65.74      5.50 o 
  -9   2  13        0.17       -1.03      1.79 o 
  -8   2  13      175.64      184.96      6.98 o 
  -7   2  13       79.70       80.27      3.77 o 
  -6   2  13      505.89      500.06     10.99 o 
  -5   2  13       15.21       11.90      1.59 o 
  -4   2  13      100.41       97.81      7.04 o 
  -3   2  13        6.67        5.85      1.94 o 
  -2   2  13        3.08        5.26      1.90 o 
  -1   2  13       62.95       59.87      4.70 o 
   0   2  13     1051.43     1045.77     12.80 o 
   1   2  13       37.47       44.32      4.44 o 
   2   2  13      150.91      136.98      6.49 o 
   3   2  13      167.24      158.20      7.06 o 
   4   2  13      746.03      753.48     10.13 o 
   5   2  13      609.10      623.48     10.06 o 
   6   2  13        2.38        3.70      1.23 o 
   7   2  13      176.80      179.50      6.73 o 
   8   2  13       24.46       26.12      3.12 o 
   9   2  13       65.02       72.37      6.36 o 
  10   2  13        7.12       10.20      2.04 o 
 -10   3  13        0.01        2.28      1.47 o 
  -9   3  13       14.90       17.78      2.27 o 
  -8   3  13        8.55       11.06      1.96 o 
  -7   3  13        7.02        6.56      2.03 o 
  -6   3  13       32.84       27.18      3.39 o 
  -5   3  13       69.12       73.32      4.94 o 
  -4   3  13       64.01       67.23      3.90 o 
  -3   3  13      484.77      477.28      8.82 o 
  -2   3  13       42.53       36.41      2.30 o 
  -1   3  13       52.90       51.58      2.55 o 
   0   3  13      109.52      105.71      3.67 o 
   1   3  13       33.17       32.27      2.14 o 
   2   3  13        0.04       -0.06      1.24 o 
   3   3  13       38.12       32.87      2.52 o 
   4   3  13      649.32      647.62     10.63 o 
   5   3  13       35.08       35.05      2.38 o 
   6   3  13      115.26      125.45      4.47 o 
   7   3  13        9.31        8.82      1.14 o 
   8   3  13       15.84       14.11      2.06 o 
   9   3  13       33.52       43.20      4.90 o 
  -8   4  13       41.21       38.59      4.56 o 
  -7   4  13      125.08      114.53      6.32 o 
  -6   4  13       53.64       43.34      3.48 o 
  -5   4  13        9.67        6.00      1.66 o 
  -4   4  13       51.32       44.61      3.09 o 
  -3   4  13        3.45        1.93      1.38 o 
  -2   4  13       56.01       59.95      2.91 o 
  -1   4  13      110.85       97.69      4.04 o 
   0   4  13        0.78       -1.20      1.20 o 
   1   4  13      164.95      158.89      5.55 o 
   2   4  13      140.71      136.72      4.64 o 
   3   4  13       83.98       91.74      3.49 o 
   4   4  13      252.09      262.48      6.04 o 
   5   4  13        1.70        0.91      1.15 o 
   6   4  13        0.66       -0.66      1.08 o 
  -3   5  13        0.38        0.63      1.09 o 
  -2   5  13       23.43       23.37      2.96 o 
  -1   5  13        1.86        1.64      1.42 o 
   0   5  13        0.40        1.35      1.23 o 
   1   5  13       14.03        9.37      1.93 o 
   2   5  13        0.35        2.22      1.43 o 
 -12   0  14       10.50        6.12      2.20 o 
 -11   0  14       58.93       36.65     12.56 o 
 -10   0  14        0.68       -1.50      1.50 o 
  -9   0  14       13.20       13.41      4.25 o 
  -8   0  14        6.79        6.10      3.79 o 
  -7   0  14        6.26        5.05      2.23 o 
  -6   0  14       18.40       16.27      4.89 o 
  -5   0  14      145.32      116.46     20.17 o 
  -4   0  14     1891.92     2055.00     30.54 o 
  -3   0  14       82.46       85.25      5.78 o 
  -2   0  14      950.13     1032.43     26.04 o 
  -1   0  14      840.65      909.07     23.72 o 
   0   0  14      491.62      536.30     23.19 o 
   1   0  14      870.62      868.91     17.15 o 
   2   0  14       85.59       79.36      8.43 o 
   3   0  14       30.45       33.75      6.04 o 
   4   0  14      240.60      244.00     15.48 o 
   5   0  14       62.34       68.87      4.74 o 
   6   0  14      488.38      408.75     14.38 o 
   7   0  14       82.31       68.63      6.10 o 
   8   0  14      164.39      158.63      8.63 o 
   9   0  14        3.46        2.55      2.61 o 
  10   0  14       12.42       22.26      4.66 o 
 -11   1  14        5.82        1.16      1.63 o 
 -10   1  14        0.03        0.61      1.31 o 
  -9   1  14      265.19      298.24     12.21 o 
  -8   1  14       10.50       12.74      3.03 o 
  -7   1  14        0.46        1.90      1.45 o 
  -6   1  14       86.29       85.33      4.11 o 
  -5   1  14      164.22      149.22      8.43 o 
  -4   1  14       22.07       21.69      3.34 o 
  -3   1  14       25.94       25.86      3.55 o 
  -2   1  14      144.82      163.85      8.22 o 
  -1   1  14       67.75       63.45      5.11 o 
   0   1  14       60.78       49.93      3.53 o 
   1   1  14        8.77       13.25      3.32 o 
   2   1  14        0.68        0.38      1.41 o 
   3   1  14       75.96       74.10      5.71 o 
   4   1  14        9.99        7.70      3.38 o 
   5   1  14      252.45      243.77      6.18 o 
   6   1  14      125.50      108.04      5.21 o 
   7   1  14        1.87        0.37      1.23 o 
   8   1  14      420.70      401.93      9.59 o 
   9   1  14       86.38       80.74      5.13 o 
  10   1  14       23.08       18.54      2.79 o 
 -11   2  14       11.09       10.91      2.41 o 
 -10   2  14        0.43        1.42      4.92 o 
  -9   2  14       17.04       16.27      2.70 o 
  -8   2  14      161.20      166.81      6.50 o 
  -7   2  14      339.32      357.42      7.85 o 
  -6   2  14      264.66      222.95     16.42 o 
  -5   2  14        5.94        5.28      1.30 o 
  -4   2  14      155.04      159.67      5.12 o 
  -3   2  14        9.20        8.75      4.98 o 
  -2   2  14       22.28       16.54      3.04 o 
  -1   2  14      278.01      284.57      9.54 o 
   0   2  14       77.96       75.05      4.10 o 
   1   2  14       34.97       38.41      3.59 o 
   2   2  14       57.38       56.31      4.40 o 
   3   2  14     1060.42     1084.95     12.31 o 
   4   2  14       38.65       46.15      2.42 o 
   5   2  14      165.75      162.57      6.09 o 
   6   2  14       85.33       87.74      4.80 o 
   7   2  14        2.31        2.74      1.53 o 
   8   2  14        6.94        7.98      1.80 o 
   9   2  14        0.34        0.47      1.36 o 
  -9   3  14        0.31       -0.94      1.24 o 
  -8   3  14       10.63       11.91      1.78 o 
  -7   3  14        2.78        3.55      2.60 o 
  -6   3  14        1.93        0.74      1.89 o 
  -5   3  14        4.92        5.82      1.55 o 
  -4   3  14        8.79        8.47      1.94 o 
  -3   3  14       44.28       36.12      4.21 o 
  -2   3  14        7.09        3.93      1.15 o 
  -1   3  14        0.13        0.76      0.94 o 
   0   3  14        0.16        0.93      1.05 o 
   1   3  14        1.04        0.67      0.99 o 
   2   3  14        1.39        2.51      1.17 o 
   3   3  14        5.39        5.33      1.58 o 
   4   3  14      170.76      174.32      5.01 o 
   5   3  14      100.96      105.74      3.87 o 
   6   3  14       15.08       14.06      1.53 o 
   7   3  14        1.13        1.57      1.31 o 
   8   3  14       16.97       15.83      3.45 o 
  -7   4  14       26.80       34.33      2.78 o 
  -6   4  14       67.62       54.06      4.86 o 
  -5   4  14       39.66       36.30      2.97 o 
  -4   4  14       37.35       32.82      2.55 o 
  -3   4  14       23.93       22.99      2.05 o 
  -2   4  14       13.20       16.58      1.94 o 
  -1   4  14       26.69       22.81      2.20 o 
   0   4  14       66.82       61.19      3.13 o 
   1   4  14       78.85       75.29      3.42 o 
   2   4  14      115.46      124.74      4.71 o 
   3   4  14       60.72       61.41      2.74 o 
   4   4  14       96.78      104.24      3.35 o 
   5   4  14        0.60        0.88      2.24 o 
   6   4  14       12.92       12.49      1.57 o 
  -2   5  14        1.07       -1.21      1.21 o 
  -1   5  14        0.29       -0.87      1.18 o 
   0   5  14        0.68        2.97      1.87 o 
   1   5  14        0.04       -1.09      1.09 o 
 -11   1  15        2.57        1.12      1.27 o 
 -10   1  15       40.43       32.49      3.07 o 
  -9   1  15       14.38       16.18      2.51 o 
  -8   1  15      202.41      210.71      8.47 o 
  -7   1  15        0.43       -0.63      1.58 o 
  -6   1  15        5.40        3.05      1.36 o 
  -5   1  15       93.05       85.67      3.75 o 
  -4   1  15       82.33       78.64      6.29 o 
  -3   1  15        7.45        7.07      2.34 o 
  -2   1  15       75.55       70.87      5.65 o 
  -1   1  15       17.80       15.30      2.90 o 
   0   1  15       98.66      100.83      6.48 o 
   1   1  15       77.93       86.13      6.02 o 
   2   1  15      581.11      552.05     15.69 o 
   3   1  15     1212.54     1213.97     23.93 o 
   4   1  15       83.64       88.26      3.81 o 
   5   1  15      206.95      214.98      7.21 o 
   6   1  15      113.44       94.33      4.89 o 
   7   1  15       20.07       16.83      2.41 o 
   8   1  15       34.55       35.83      2.93 o 
   9   1  15        3.56        1.47      1.67 o 
  10   1  15       28.91       32.38      3.13 o 
 -10   2  15        0.00       -1.62      1.62 o 
  -9   2  15        1.96        1.38      1.44 o 
  -8   2  15       17.81       20.91      2.13 o 
  -7   2  15        0.81        0.88      1.16 o 
  -6   2  15      159.55      164.24      5.81 o 
  -5   2  15        0.66       -1.67      1.67 o 
  -4   2  15      401.90      419.71      7.69 o 
  -3   2  15       23.45       22.72      2.00 o 
  -2   2  15       27.78       33.67      3.03 o 
  -1   2  15      127.97      139.22      5.89 o 
   0   2  15       54.02       59.34      2.92 o 
   1   2  15       76.13       82.26      3.39 o 
   2   2  15      589.31      598.59      8.52 o 
   3   2  15       65.75       67.63      3.18 o 
   4   2  15      120.93      124.93      5.83 o 
   5   2  15        0.59        1.42      1.88 o 
   6   2  15       63.69       66.78      4.18 o 
   7   2  15        0.12        0.25      1.32 o 
   8   2  15        8.99        8.43      1.65 o 
   9   2  15        0.31        0.19      1.19 o 
  -9   3  15        5.00        4.43      1.59 o 
  -8   3  15        4.51        2.72      1.48 o 
  -7   3  15        5.80       11.90      2.46 o 
  -6   3  15        8.40       10.89      2.37 o 
  -5   3  15        4.30        0.44      1.67 o 
  -4   3  15        0.16        0.15      1.61 o 
  -3   3  15       83.58       69.65      4.53 o 
  -2   3  15        7.36        5.40      1.29 o 
  -1   3  15       58.42       42.30      3.03 o 
   0   3  15       57.56       48.32      3.00 o 
   1   3  15      129.49      123.48      4.30 o 
   2   3  15       89.85       83.33      3.56 o 
   3   3  15       15.74       16.27      2.08 o 
   4   3  15       27.16       26.80      2.18 o 
   5   3  15      209.14      217.08      5.77 o 
   6   3  15       41.86       44.19      2.50 o 
   7   3  15       70.85       81.25      3.28 o 
   8   3  15       29.30       30.78      4.38 o 
  -7   4  15        1.18        1.27      1.83 o 
  -6   4  15       56.24       53.96      3.66 o 
  -5   4  15        4.17        4.91      1.35 o 
  -4   4  15        0.06        1.27      1.20 o 
  -3   4  15        0.00       -1.13      1.31 o 
  -2   4  15        0.73        1.51      1.34 o 
  -1   4  15        0.64        0.40      1.08 o 
   0   4  15        0.39       -0.03      1.48 o 
   1   4  15       23.18       26.93      2.36 o 
   2   4  15        2.91        2.95      1.14 o 
   3   4  15       93.33       95.98      4.33 o 
   4   4  15        0.64       -0.74      2.25 o 
   5   4  15        0.35        1.68      1.72 o 
 -11   0  16      495.49      555.88     12.82 o 
 -10   0  16      100.51      100.92      9.61 o 
  -9   0  16       94.03       88.51      9.80 o 
  -8   0  16       38.13       39.52      7.18 o 
  -7   0  16       21.65       40.51      7.07 o 
  -6   0  16       11.35       10.82      2.02 o 
  -5   0  16       33.18       32.87      2.81 o 
  -4   0  16       11.57       15.04      2.68 o 
  -3   0  16        5.55        6.77      4.39 o 
  -2   0  16       16.82       18.20      2.91 o 
  -1   0  16      674.57      683.33     24.56 o 
   0   0  16       23.44       19.46      4.50 o 
   1   0  16       13.85       15.24      2.80 o 
   2   0  16       60.25       59.94      7.57 o 
   3   0  16        0.10        0.90      1.41 o 
   4   0  16      201.87      181.17      9.22 o 
   5   0  16       43.06       36.76      6.61 o 
   6   0  16      418.91      367.99     24.01 o 
   7   0  16       26.96       18.72      4.44 o 
   8   0  16       47.46       50.43      4.76 o 
   9   0  16       15.33       13.62      2.49 o 
 -11   1  16        0.01        0.19      1.21 o 
 -10   1  16       36.51       34.70      3.08 o 
  -9   1  16      112.56      127.37      6.30 o 
  -8   1  16      126.06      138.85      5.90 o 
  -7   1  16      153.32      167.19      7.69 o 
  -6   1  16       84.61       82.57      5.38 o 
  -5   1  16      246.59      260.29      6.06 o 
  -4   1  16       70.67       68.36      3.35 o 
  -3   1  16       45.58       46.34      4.80 o 
  -2   1  16      337.75      307.58     11.96 o 
  -1   1  16       37.08       32.20      4.23 o 
   0   1  16        0.53       -0.56      1.38 o 
   1   1  16      341.56      344.27     15.86 o 
   2   1  16      374.98      362.76      9.26 o 
   3   1  16      792.23      807.02     10.39 o 
   4   1  16       29.78       25.04      2.14 o 
   5   1  16      174.82      174.08      7.75 o 
   6   1  16       48.34       42.50      3.37 o 
   7   1  16       69.26       68.03      4.06 o 
   8   1  16        8.64       10.02      2.11 o 
   9   1  16       33.26       26.73      2.54 o 
 -10   2  16        4.50        2.10      1.78 o 
  -9   2  16       13.21       15.34      1.90 o 
  -8   2  16        1.41        1.39      1.17 o 
  -7   2  16        0.36       -1.05      1.05 o 
  -6   2  16       98.20       99.45      6.00 o 
  -5   2  16       21.04       15.79      2.64 o 
  -4   2  16      490.82      475.89      9.84 o 
  -3   2  16        5.64        4.82      1.39 o 
  -2   2  16       16.81       16.21      2.37 o 
  -1   2  16      227.42      219.56      6.04 o 
   0   2  16        1.19        2.06      1.36 o 
   1   2  16       36.34       38.53      2.44 o 
   2   2  16      101.43       95.96      4.12 o 
   3   2  16      110.74      104.81      5.26 o 
   4   2  16       73.07       76.87      4.67 o 
   5   2  16       21.51       20.07      2.18 o 
   6   2  16       44.36       48.26      4.17 o 
   7   2  16       19.56       17.96      2.22 o 
   8   2  16       57.86       62.82      3.28 o 
  -8   3  16        2.76        5.49      2.05 o 
  -7   3  16        6.19        6.17      1.69 o 
  -6   3  16        4.02        1.99      2.15 o 
  -5   3  16       14.65       15.48      2.55 o 
  -4   3  16       46.82       48.71      3.76 o 
  -3   3  16        1.56        2.44      1.88 o 
  -2   3  16      241.46      226.64      7.94 o 
  -1   3  16        2.99        0.66      1.33 o 
   0   3  16       38.13       30.84      3.00 o 
   1   3  16       13.36       14.28      2.02 o 
   2   3  16       19.79       17.50      2.14 o 
   3   3  16        2.55        1.50      1.14 o 
   4   3  16        0.32        0.66      1.11 o 
   5   3  16       78.57       77.01      3.32 o 
   6   3  16        0.92        0.81      1.16 o 
   7   3  16        0.87        1.13      1.16 o 
  -6   4  16        0.00        1.06      1.67 o 
  -5   4  16       39.98       38.90      4.16 o 
  -4   4  16       21.58       21.73      2.24 o 
  -3   4  16        3.99        3.01      1.93 o 
  -2   4  16        0.00        0.39      1.15 o 
  -1   4  16       30.89       28.59      2.71 o 
   0   4  16        7.47        8.00      1.87 o 
   1   4  16        8.57        8.89      2.69 o 
   2   4  16      115.59      123.54      5.70 o 
   3   4  16       82.10       86.14      4.57 o 
   4   4  16       24.11       21.67      2.26 o 
   5   4  16        1.10        1.08      0.91 o 
 -10   1  17        0.07        1.61      2.06 o 
  -9   1  17      153.77      168.19      6.91 o 
  -8   1  17       14.65        8.86      2.11 o 
  -7   1  17      181.72      179.65      7.89 o 
  -6   1  17      321.51      339.65     10.84 o 
  -5   1  17      201.12      205.14      8.37 o 
  -4   1  17      128.13      132.30      4.72 o 
  -3   1  17        0.01        1.68      1.06 o 
  -2   1  17       13.16       12.00      1.45 o 
  -1   1  17      106.41      104.26      4.14 o 
   0   1  17        1.30        1.13      1.09 o 
   1   1  17     1068.92     1114.66     14.57 o 
   2   1  17      144.47      144.96      4.45 o 
   3   1  17      318.78      332.75      8.17 o 
   4   1  17      138.88      127.53      7.43 o 
   5   1  17      364.44      360.88     13.22 o 
   6   1  17      106.00      107.19      5.98 o 
   7   1  17       64.91       59.31      3.70 o 
   8   1  17       26.05       17.82      1.96 o 
   9   1  17       43.17       44.62      3.53 o 
  -9   2  17        7.98        5.36      1.16 o 
  -8   2  17        2.06        1.38      1.38 o 
  -7   2  17        1.96        3.45      1.49 o 
  -6   2  17       53.12       45.37      7.22 o 
  -5   2  17        1.68        1.80      1.61 o 
  -4   2  17       76.06       73.48      4.52 o 
  -3   2  17       47.78       48.88      3.38 o 
  -2   2  17       19.48       20.33      3.37 o 
  -1   2  17       30.79       25.35      2.71 o 
   0   2  17       30.45       22.98      2.99 o 
   1   2  17       33.59       28.22      2.80 o 
   2   2  17       13.08       10.90      1.64 o 
   3   2  17      314.10      314.39      8.11 o 
   4   2  17        2.01        0.64      1.25 o 
   5   2  17        0.20       -1.35      1.35 o 
   6   2  17       72.23       72.43      4.75 o 
   7   2  17       70.69       72.87      4.41 o 
   8   2  17       38.04       44.49      2.96 o 
  -8   3  17        5.61        6.96      1.69 o 
  -7   3  17        0.07        2.12      1.98 o 
  -6   3  17        0.18       -1.01      2.11 o 
  -5   3  17       10.26       10.24      1.89 o 
  -4   3  17        5.27        0.95      1.18 o 
  -3   3  17      116.80      130.81      5.23 o 
  -2   3  17      215.08      196.41      7.29 o 
  -1   3  17      177.06      172.66      7.88 o 
   0   3  17       22.13       19.25      2.49 o 
   1   3  17       39.59       37.64      3.25 o 
   2   3  17       10.60        6.39      1.67 o 
   3   3  17       12.16        9.39      1.61 o 
   4   3  17       13.83       13.90      1.83 o 
   5   3  17        0.09       -1.68      1.68 o 
   6   3  17        0.28        1.27      1.62 o 
  -5   4  17        7.95        5.59      1.14 o 
  -4   4  17       19.80       12.56      2.01 o 
  -3   4  17        7.92        6.24      1.74 o 
  -2   4  17        1.34        0.02      1.20 o 
  -1   4  17       11.89        6.85      2.54 o 
   0   4  17       37.02       27.73      2.71 o 
   1   4  17        6.79        5.19      1.47 o 
   2   4  17       64.02       64.31      4.53 o 
   3   4  17        7.76        6.08      1.78 o 
   4   4  17       11.99        9.58      4.59 o 
 -10   0  18      283.62      296.91      9.43 o 
  -9   0  18        4.97        4.04      2.76 o 
  -8   0  18       21.81       22.65      5.14 o 
  -7   0  18       43.67       39.91      4.56 o 
  -6   0  18        0.72        3.62      1.85 o 
  -5   0  18        2.78        6.99      2.36 o 
  -4   0  18       94.64      106.03      7.43 o 
  -3   0  18        1.37       -0.29      1.21 o 
  -2   0  18      112.01      112.26      5.31 o 
  -1   0  18       40.24       40.51      3.28 o 
   0   0  18      530.02      531.97     11.33 o 
   1   0  18     1062.69     1120.12     18.93 o 
   2   0  18      843.23      911.41     14.86 o 
   3   0  18      663.17      674.00     18.29 o 
   4   0  18      422.73      381.70     45.75 o 
   5   0  18       13.83        9.25      3.50 o 
   6   0  18       24.23       14.30      4.26 o 
   7   0  18      229.00      209.91     13.34 o 
   8   0  18       10.86       11.50      2.37 o 
 -10   1  18       16.81       18.39      2.46 o 
  -9   1  18       26.11       23.19      2.70 o 
  -8   1  18        9.32       10.89      2.32 o 
  -7   1  18        0.50       -0.78      1.45 o 
  -6   1  18      140.90      146.72      5.47 o 
  -5   1  18        2.84        2.34      1.14 o 
  -4   1  18       18.79       18.41      2.40 o 
  -3   1  18        0.86        1.94      1.18 o 
  -2   1  18       19.40       22.17      1.75 o 
  -1   1  18       25.01       24.46      2.02 o 
   0   1  18      418.62      414.30      8.34 o 
   1   1  18       87.05       89.17      3.89 o 
   2   1  18      277.79      273.26      8.29 o 
   3   1  18       11.39       10.73      2.05 o 
   4   1  18       76.78       72.84      4.36 o 
   5   1  18        1.59        2.56      1.41 o 
   6   1  18       10.41       11.61      5.76 o 
   7   1  18        3.22       -0.74      1.50 o 
   8   1  18        3.10        2.90      1.46 o 
  -9   2  18        4.24        3.64      1.49 o 
  -8   2  18        0.25       -1.21      1.21 o 
  -7   2  18       79.75       76.46      6.24 o 
  -6   2  18       16.46       14.79      3.85 o 
  -5   2  18       29.09       24.26      3.89 o 
  -4   2  18        2.48        4.20      1.57 o 
  -3   2  18        4.75        1.89      1.12 o 
  -2   2  18        5.84        2.12      1.10 o 
  -1   2  18        0.14       -1.66      1.66 o 
   0   2  18       70.37       51.43      4.29 o 
   1   2  18        1.65        0.20      1.54 o 
   2   2  18        2.72        2.65      1.50 o 
   3   2  18       29.05       28.57      2.59 o 
   4   2  18      192.25      183.67      6.78 o 
   5   2  18      181.00      201.19      7.98 o 
   6   2  18       24.44       27.69      3.66 o 
   7   2  18       25.56       21.50      2.38 o 
  -8   3  18       10.48       12.41      2.84 o 
  -7   3  18        0.35        0.75      1.06 o 
  -6   3  18        8.92        5.07      1.77 o 
  -5   3  18        4.68        3.24      1.26 o 
  -4   3  18       20.02       18.71      2.11 o 
  -3   3  18        4.50        1.86      1.68 o 
  -2   3  18        7.49        7.71      1.89 o 
  -1   3  18        0.87       -1.53      1.53 o 
   0   3  18       18.99       19.87      2.84 o 
   1   3  18        7.77        8.34      2.41 o 
   2   3  18        0.92        1.58      1.13 o 
   3   3  18        1.14        1.64      1.60 o 
   4   3  18        3.77        5.86      1.86 o 
   5   3  18        1.28       -0.48      2.83 o 
   6   3  18       18.71       22.90      2.80 o 
  -4   4  18       10.12       11.22      1.77 o 
  -3   4  18        3.81        2.49      1.07 o 
  -2   4  18        1.33       -0.33      1.63 o 
  -1   4  18        3.05       -0.07      1.49 o 
   0   4  18       15.68       15.85      2.38 o 
   1   4  18        7.78        7.10      1.81 o 
   2   4  18        0.28       -1.14      1.14 o 
   3   4  18       73.82       73.11      4.36 o 
  -9   1  19        3.23        3.98      1.52 o 
  -8   1  19       24.03       26.99      2.96 o 
  -7   1  19       75.01       86.70      4.52 o 
  -6   1  19      115.37      130.79      5.09 o 
  -5   1  19       73.91       72.76      4.26 o 
  -4   1  19       67.38       60.94      4.00 o 
  -3   1  19       62.64       65.91      3.77 o 
  -2   1  19      126.58      124.46      5.15 o 
  -1   1  19       73.26       68.14      3.81 o 
   0   1  19       37.64       38.47      3.37 o 
   1   1  19      513.34      522.22     11.69 o 
   2   1  19       77.08       77.50      4.63 o 
   3   1  19        2.66        1.29      1.50 o 
   4   1  19       27.42       20.66      2.49 o 
   5   1  19       33.34       36.77      3.56 o 
   6   1  19       45.72       37.34      4.51 o 
   7   1  19       53.34       56.63      4.77 o 
   8   1  19       44.49       37.09      3.17 o 
  -8   2  19       73.15       66.90      4.86 o 
  -7   2  19        1.41       -0.27      1.79 o 
  -6   2  19       79.21       69.47      4.94 o 
  -5   2  19        0.02       -1.38      1.38 o 
  -4   2  19      170.58      150.78      4.98 o 
  -3   2  19        6.41        5.26      1.17 o 
  -2   2  19      128.97      117.89      4.53 o 
  -1   2  19       97.13       99.14      4.74 o 
   0   2  19       21.36       16.41      2.32 o 
   1   2  19        4.51        3.55      1.45 o 
   2   2  19        0.51        0.24      1.28 o 
   3   2  19       20.02       20.31      2.65 o 
   4   2  19       24.02       26.66      2.36 o 
   5   2  19       72.78       75.27      4.70 o 
   6   2  19       16.62       14.20      2.69 o 
   7   2  19       19.90       14.67      2.21 o 
  -7   3  19        0.30       -0.90      0.90 o 
  -6   3  19       13.67       11.40      1.80 o 
  -5   3  19        6.06        3.93      1.42 o 
  -4   3  19        0.05        0.55      1.18 o 
  -3   3  19       58.77       53.66      2.82 o 
  -2   3  19       22.64       21.59      2.41 o 
  -1   3  19        4.94        3.56      1.32 o 
   0   3  19        0.51        0.27      1.62 o 
   1   3  19       55.49       49.15      3.84 o 
   2   3  19        6.15        6.81      1.27 o 
   3   3  19        0.40        1.30      1.18 o 
   4   3  19        6.90        4.77      1.35 o 
   5   3  19       16.66       23.72      3.75 o 
  -3   4  19        4.64        0.23      1.03 o 
  -2   4  19       10.62        9.23      1.94 o 
  -1   4  19        0.15       -1.62      1.62 o 
   0   4  19        4.32        4.29      1.18 o 
   1   4  19        3.16        3.91      1.12 o 
  -9   0  20      143.33      147.96     10.05 o 
  -8   0  20        0.06        0.15      3.13 o 
  -7   0  20      199.22      228.17     27.40 o 
  -6   0  20       49.53       55.15      5.19 o 
  -5   0  20       35.99       37.03      6.11 o 
  -4   0  20       47.55       52.93      5.34 o 
  -3   0  20      102.52      115.26      6.14 o 
  -2   0  20      278.39      281.75     10.06 o 
  -1   0  20     1319.43     1383.74     22.04 o 
   0   0  20     1160.86     1180.18     25.29 o 
   1   0  20      823.88      745.34    103.84 o 
   2   0  20      133.66      146.14      7.02 o 
   3   0  20      602.88      630.45     17.59 o 
   4   0  20       26.90       22.01      3.72 o 
   5   0  20      412.27      422.26     19.89 o 
   6   0  20       22.09       14.67      3.62 o 
   7   0  20       13.19       23.08      4.27 o 
  -9   1  20        3.72       -0.56      2.15 o 
  -8   1  20       20.72       19.50      2.47 o 
  -7   1  20       51.19       54.51      3.45 o 
  -6   1  20      139.07      155.46      5.40 o 
  -5   1  20        9.11        8.30      1.75 o 
  -4   1  20        6.35        2.85      1.65 o 
  -3   1  20       34.58       38.04      3.24 o 
  -2   1  20       69.14       68.63      3.82 o 
  -1   1  20        3.72        1.78      1.29 o 
   0   1  20       65.92       69.78      4.42 o 
   1   1  20      352.03      366.87      9.87 o 
   2   1  20      288.60      312.77      7.85 o 
   3   1  20       78.58       86.58      4.16 o 
   4   1  20       50.53       50.40      3.44 o 
   5   1  20       45.92       45.70      3.74 o 
   6   1  20        0.10        3.98      2.10 o 
   7   1  20       45.14       48.17      4.37 o 
  -8   2  20       22.22       20.95      2.78 o 
  -7   2  20        5.28        2.69      2.33 o 
  -6   2  20       21.36       18.33      2.61 o 
  -5   2  20        0.07       -0.73      2.45 o 
  -4   2  20       32.16       30.80      2.38 o 
  -3   2  20        0.38        1.30      1.14 o 
  -2   2  20       14.96       10.48      1.91 o 
  -1   2  20        4.54        5.85      1.41 o 
   0   2  20       46.41       37.14      2.90 o 
   1   2  20        1.21        1.42      1.06 o 
   2   2  20        7.47        7.66      1.50 o 
   3   2  20      124.05      126.17      4.30 o 
   4   2  20        0.18       -0.50      1.35 o 
   5   2  20        0.43       -1.83      2.30 o 
   6   2  20        0.67       -1.30      1.69 o 
  -6   3  20        0.43       -0.69      1.08 o 
  -5   3  20        6.86        3.71      1.29 o 
  -4   3  20        0.07        1.65      1.02 o 
  -3   3  20        1.57        1.38      0.84 o 
  -2   3  20        4.55        4.18      1.47 o 
  -1   3  20        3.26        3.62      1.62 o 
   0   3  20        1.45        2.46      2.18 o 
   1   3  20        6.00        6.69      1.45 o 
   2   3  20        0.66        0.62      1.86 o 
   3   3  20        0.78       -1.30      1.41 o 
   4   3  20       15.10       18.14      4.02 o 
  -8   1  21        0.04        0.59      1.06 o 
  -7   1  21       25.60       22.08      2.24 o 
  -6   1  21        1.12        0.59      1.16 o 
  -5   1  21       10.72       14.04      2.22 o 
  -4   1  21       36.15       32.87      4.33 o 
  -3   1  21        0.20        0.26      1.97 o 
  -2   1  21       14.44       14.13      1.78 o 
  -1   1  21        2.38        3.46      1.80 o 
   0   1  21       27.05       31.09      2.95 o 
   1   1  21        0.00       -1.65      1.65 o 
   2   1  21       17.74       25.55      2.91 o 
   3   1  21        2.68        1.20      1.03 o 
   4   1  21       95.24      100.79      4.59 o 
   5   1  21      128.59      121.37      6.41 o 
   6   1  21        3.53        6.40      2.60 o 
  -7   2  21        7.88        4.53      1.38 o 
  -6   2  21        0.06       -0.66      1.58 o 
  -5   2  21        9.28        5.44      1.54 o 
  -4   2  21       40.88       39.53      2.75 o 
  -3   2  21        9.19        5.44      1.55 o 
  -2   2  21      117.43      124.55      5.63 o 
  -1   2  21       27.89       24.63      2.18 o 
   0   2  21       28.42       25.46      2.56 o 
   1   2  21        4.29        4.23      1.69 o 
   2   2  21       14.88       15.66      2.39 o 
   3   2  21       43.62       44.04      2.43 o 
   4   2  21       77.89       68.12      5.21 o 
   5   2  21        9.74       11.95      2.33 o 
  -5   3  21        2.31        4.21      1.21 o 
  -4   3  21        2.82        1.20      0.94 o 
  -3   3  21        2.57        3.06      0.90 o 
  -2   3  21        0.00        0.82      1.01 o 
  -1   3  21        0.28        0.52      1.40 o 
   0   3  21        0.21       -0.04      1.32 o 
   1   3  21       14.37       14.00      1.68 o 
   2   3  21       50.70       50.11      3.48 o 
   3   3  21      103.25      107.75      4.46 o 
  -8   0  22       72.42       78.65      6.83 o 
  -7   0  22      219.10      221.31     11.12 o 
  -6   0  22       12.48       18.11      3.07 o 
  -5   0  22       52.37       59.71      5.21 o 
  -4   0  22       48.10       48.46      4.81 o 
  -3   0  22       10.14       10.75      2.53 o 
  -2   0  22       10.03       12.31      2.78 o 
  -1   0  22     1338.09     1502.97     43.24 o 
   0   0  22       19.74       17.83      3.13 o 
   1   0  22        3.59        4.58      2.61 o 
   2   0  22        1.96        1.71      2.50 o 
   3   0  22      290.93      313.44     11.56 o 
   4   0  22       45.34       49.69      4.59 o 
   5   0  22       14.95        8.92      3.25 o 
   6   0  22      114.12      145.24      9.08 o 
  -8   1  22        3.89       -0.31      1.83 o 
  -7   1  22        5.42        5.21      1.19 o 
  -6   1  22        5.06        3.40      1.95 o 
  -5   1  22        0.46        0.54      1.57 o 
  -4   1  22        3.32        4.10      1.96 o 
  -3   1  22      357.23      393.92     11.09 o 
  -2   1  22        0.27       -0.41      1.21 o 
  -1   1  22      236.46      262.72      7.19 o 
   0   1  22      157.32      170.56      6.55 o 
   1   1  22       19.57       16.81      2.58 o 
   2   1  22       66.19       67.46      3.97 o 
   3   1  22        6.15        6.29      1.55 o 
   4   1  22       19.48       21.89      2.13 o 
   5   1  22        0.02        0.23      1.28 o 
   6   1  22       23.77       26.29      2.84 o 
  -7   2  22       17.53       19.85      2.52 o 
  -6   2  22        0.30       -1.14      1.14 o 
  -5   2  22        6.91        6.16      1.78 o 
  -4   2  22       67.38       54.87      3.39 o 
  -3   2  22        3.36        2.23      1.15 o 
  -2   2  22        0.33       -0.30      1.32 o 
  -1   2  22        7.51        3.85      1.45 o 
   0   2  22       13.95       11.26      1.99 o 
   1   2  22        0.18       -1.32      1.32 o 
   2   2  22       37.74       40.51      2.91 o 
   3   2  22        3.56        5.78      1.18 o 
   4   2  22        4.65        0.67      2.07 o 
  -3   3  22        6.77        5.16      1.18 o 
  -2   3  22        3.92        4.03      1.55 o 
  -1   3  22       12.65       11.19      1.64 o 
   0   3  22        0.76        0.52      0.95 o 
   1   3  22        2.19        3.61      1.30 o 
   2   3  22        8.35       15.68      3.28 o 
  -7   1  23        2.56        1.45      3.27 o 
  -6   1  23       42.67       45.09      3.31 o 
  -5   1  23       54.25       50.08      3.68 o 
  -4   1  23      113.70      124.00      6.02 o 
  -3   1  23        9.01       12.28      2.11 o 
  -2   1  23      311.68      332.54      7.62 o 
  -1   1  23        0.33        1.09      1.17 o 
   0   1  23      103.71      102.78      5.73 o 
   1   1  23       31.01       31.87      3.69 o 
   2   1  23       87.30       92.43      5.06 o 
   3   1  23       14.78       12.25      1.63 o 
   4   1  23       10.81        7.21      2.05 o 
   5   1  23        2.71        2.34      2.23 o 
  -6   2  23        1.45        0.82      1.68 o 
  -5   2  23        1.75        2.84      1.56 o 
  -4   2  23       13.75       15.59      2.11 o 
  -3   2  23       15.66       14.11      2.43 o 
  -2   2  23        3.46        1.17      1.43 o 
  -1   2  23        3.21        2.71      1.20 o 
   0   2  23       15.05       15.48      2.35 o 
   1   2  23       89.39      101.91      5.67 o 
   2   2  23        3.11        1.62      1.15 o 
   3   2  23      111.80      107.45      7.60 o 
  -6   0  24       10.82        7.27      2.71 o 
  -5   0  24        0.02        0.57      1.99 o 
  -4   0  24        3.26        0.53      2.30 o 
  -3   0  24       28.11       39.50      5.89 o 
  -2   0  24      111.47      112.77      6.81 o 
  -1   0  24        2.64       -0.80      1.78 o 
   0   0  24      132.19      133.11      7.28 o 
   1   0  24       15.54       12.15      3.64 o 
   2   0  24      112.27      125.06      9.80 o 
   3   0  24       23.65       24.14      2.94 o 
   4   0  24       21.05       19.14      3.45 o 
  -6   1  24        0.05       -0.74      1.45 o 
  -5   1  24        4.51        5.80      1.45 o 
  -4   1  24        0.37        0.09      1.61 o 
  -3   1  24       46.32       55.31      3.32 o 
  -2   1  24       62.06       58.96      3.41 o 
  -1   1  24        0.28        1.79      1.50 o 
   0   1  24       18.40       14.92      2.77 o 
   1   1  24       37.14       37.78      6.63 o 
   2   1  24      156.07      169.09     11.70 o 
   3   1  24       14.89       15.10      1.83 o 
  -4   2  24       20.42       16.62      3.69 o 
  -3   2  24       17.31       14.91      3.33 o 
  -2   2  24        5.17        4.53      1.57 o 
  -1   2  24        8.09        2.83      1.07 o 
   0   2  24        1.07        0.70      1.48 o 
   1   2  24        5.67        5.40      1.21 o 
   2   2  24       39.51       54.87      5.50 o 
  -5   1  25        0.69        4.05      2.34 o 
  -4   1  25        6.30        2.64      1.22 o 
  -3   1  25      188.85      198.30      7.92 o 
  -2   1  25        9.93        6.38      1.44 o 
  -1   1  25       12.01        8.86      2.00 o 
   0   1  25        8.61        4.29      1.71 o 
   1   1  25       73.29       88.13      5.32 o 
   2   1  25       27.20       28.30      2.88 o 
  -3   0  26       87.83       95.28      7.27 o 
  -2   0  26        0.23        2.26      1.86 o 
  -1   0  26        2.03        2.20      1.83 o 
   0   0  26        1.04        1.61      2.03 o 
   1   0  26       21.26       24.61      3.64 o 
                                                 
